# Supplementary material for: Telmatometropsis fredyi gen. nov., sp. nov.: a new water strider from the Colombian Pacific region (Insecta, Hemiptera, Gerridae)
Source: Zookeys. 2021 Jun 11;1043:87–102. doi: 10.3897/zookeys.1043.58548 (PMC8213685; doi:10.3897/zookeys.1043.58548)
Supplement: XML Treatment for Telmatometropsis [file zookeys.1043.58548-treatment1.xml]

<!DOCTYPE tp:taxon-treatment
  PUBLIC "-//TaxonX//DTD Taxonomic Treatment Publishing DTD v0 20100105//EN" "tax-treatment-NSO.dtd">
<tp:taxon-treatment xmlns:tp="http://www.plazi.org/taxpub"><tp:treatment-meta><kwd-group><label>Taxon classification</label><kwd><named-content xmlns:xlink="http://www.w3.org/1999/xlink" content-type="kingdom">Animalia</named-content></kwd><kwd><named-content xmlns:xlink="http://www.w3.org/1999/xlink" content-type="order">Hemiptera</named-content></kwd><kwd><named-content xmlns:xlink="http://www.w3.org/1999/xlink" content-type="family">Gerridae</named-content></kwd></kwd-group><mixed-citation publication-type="journal"><person-group><name><surname>Mondragón-F.</surname><given-names>Silvia P.</given-names></name><name><surname>Morales</surname><given-names>Irina</given-names></name><name><surname>Moreira</surname><given-names>Felipe F. F.</given-names></name></person-group><article-title><italic><tp:taxon-name><tp:taxon-name-part taxon-name-part-type="genus" reg="Telmatometropsis">Telmatometropsis</tp:taxon-name-part> <tp:taxon-name-part taxon-name-part-type="species" reg="fredyi">fredyi</tp:taxon-name-part></tp:taxon-name></italic> gen. nov., sp. nov.: a new water strider from the Colombian Pacific region (<tp:taxon-name><tp:taxon-name-part taxon-name-part-type="class">Insecta</tp:taxon-name-part></tp:taxon-name>, <tp:taxon-name><tp:taxon-name-part taxon-name-part-type="order">Hemiptera</tp:taxon-name-part></tp:taxon-name>, <tp:taxon-name><tp:taxon-name-part taxon-name-part-type="family">Gerridae</tp:taxon-name-part></tp:taxon-name>)</article-title><source>Zookeys</source><day>11</day><month>6</month><year>2021</year><volume>1043</volume><fpage>87</fpage><lpage>102</lpage><pub-id pub-id-type="doi">10.3897/zookeys.1043.58548</pub-id></mixed-citation></tp:treatment-meta><tp:nomenclature><tp:taxon-name><object-id xmlns:xlink="http://www.w3.org/1999/xlink" content-type="arpha" xlink:type="simple">ED5677CF-6880-564D-A138-312EBDBDF5FF</object-id>
            <tp:taxon-name-part taxon-name-part-type="genus" reg="Telmatometropsis">Telmatometropsis</tp:taxon-name-part>
            <object-id xmlns:xlink="http://www.w3.org/1999/xlink" content-type="zoobank" xlink:type="simple">http://zoobank.org/3C030D62-5C05-466A-AD9A-1FA9E5AA241A</object-id>
          </tp:taxon-name><tp:taxon-status xmlns:xlink="http://www.w3.org/1999/xlink" xlink:type="simple">gen. nov.</tp:taxon-status><xref ref-type="fig" rid="F1">Figs 1</xref><xref ref-type="fig" rid="F2">, 2</xref><xref ref-type="fig" rid="F3">, 3</xref><xref ref-type="fig" rid="F4">, 4</xref><xref ref-type="fig" rid="F5">, 5</xref><xref ref-type="fig" rid="F6">, 6</xref><xref ref-type="fig" rid="F7">, 7</xref><xref ref-type="fig" rid="F8">, 8</xref></tp:nomenclature><tp:treatment-sec sec-type="type species" id="SECID0E5KAC"><title>Type species.</title><p><italic><tp:taxon-name><tp:taxon-name-part taxon-name-part-type="genus" reg="Telmatometropsis">Telmatometropsis</tp:taxon-name-part> <tp:taxon-name-part taxon-name-part-type="species" reg="fredyi">fredyi</tp:taxon-name-part></tp:taxon-name></italic> Mondragón-F., Morales &amp; Moreira sp. nov., by present designation and monotypy.</p><fig id="F1" position="float" orientation="portrait"><object-id xmlns:xlink="http://www.w3.org/1999/xlink" content-type="doi" xlink:type="simple">10.3897/zookeys.1043.58548.figure1</object-id><object-id xmlns:xlink="http://www.w3.org/1999/xlink" content-type="arpha" xlink:type="simple">20E47BD4-0065-5E06-A1A0-9472CE4E3547</object-id><label>Figure 1.</label><caption><p><italic><tp:taxon-name><tp:taxon-name-part taxon-name-part-type="genus" reg="Telmatometropsis">Telmatometropsis</tp:taxon-name-part> <tp:taxon-name-part taxon-name-part-type="species" reg="fredyi">fredyi</tp:taxon-name-part></tp:taxon-name></italic> gen. nov, sp. nov., male <bold>A</bold> dorsal view <bold>B–D</bold> Scanning electron micrographs <bold>B</bold> dorsal view <bold>C</bold> head, pronotum and anterior portion of mesonotum, dorsal view <bold>D</bold> apex of thorax and base of abdomen, dorsal view. Scale bars: 1 mm (<bold>A</bold>); 400 μm (<bold>B</bold>); 100 μm (<bold>C, D</bold>).</p></caption><graphic xmlns:xlink="http://www.w3.org/1999/xlink" xlink:href="zookeys-1043-087-g001.jpg" position="float" orientation="portrait" xlink:type="simple" id="oo_554394.jpg"><uri content-type="original_file" xlink:type="simple">https://binary.pensoft.net/fig/554394</uri></graphic></fig><fig id="F2" position="float" orientation="portrait"><object-id xmlns:xlink="http://www.w3.org/1999/xlink" content-type="doi" xlink:type="simple">10.3897/zookeys.1043.58548.figure2</object-id><object-id xmlns:xlink="http://www.w3.org/1999/xlink" content-type="arpha" xlink:type="simple">6AC8F833-5878-557E-9B61-6F9325FE02F7</object-id><label>Figure 2.</label><caption><p><italic><tp:taxon-name><tp:taxon-name-part taxon-name-part-type="genus" reg="Telmatometropsis">Telmatometropsis</tp:taxon-name-part> <tp:taxon-name-part taxon-name-part-type="species" reg="fredyi">fredyi</tp:taxon-name-part></tp:taxon-name></italic> gen. nov, sp. nov., male <bold>A</bold> ventral view <bold>B</bold> lateral view. Scale bars: 1 mm.</p></caption><graphic xmlns:xlink="http://www.w3.org/1999/xlink" xlink:href="zookeys-1043-087-g002.jpg" position="float" orientation="portrait" xlink:type="simple" id="oo_554395.jpg"><uri content-type="original_file" xlink:type="simple">https://binary.pensoft.net/fig/554395</uri></graphic></fig></tp:treatment-sec><tp:treatment-sec sec-type="diagnosis" id="SECID0ETNAC"><title>Diagnosis.</title><p>The new genus is similar to <italic><tp:taxon-name><tp:taxon-name-part taxon-name-part-type="genus" reg="Telmatometroides">Telmatometroides</tp:taxon-name-part></tp:taxon-name></italic> (Fig. <xref ref-type="fig" rid="F9">9</xref>), sharing with it the long ocular setae, the median and lateral longitudinal black stripes on the mesonotum, male abdominal tergum VIII with a central notch on the posterior margin (stronger on <italic><tp:taxon-name><tp:taxon-name-part taxon-name-part-type="genus" reg="Telmatometroides">T.</tp:taxon-name-part> <tp:taxon-name-part taxon-name-part-type="species" reg="rozeboomi">rozeboomi</tp:taxon-name-part></tp:taxon-name></italic>), mid tarsomere I with a few bristles at the base, the hind femur with five dorsal trichobothria, the male abdominal laterotergites with patches of light setae, and the occupation of estuarine brackish waters. <italic><tp:taxon-name><tp:taxon-name-part taxon-name-part-type="genus" reg="Telmatometropsis">Telmatometropsis</tp:taxon-name-part></tp:taxon-name></italic> gen. nov. differs from <italic><tp:taxon-name><tp:taxon-name-part taxon-name-part-type="genus" reg="Telmatometroides">Telmatometroides</tp:taxon-name-part></tp:taxon-name></italic> and all other genera of Neotropical <tp:taxon-name><tp:taxon-name-part taxon-name-part-type="subfamily">Trepobatinae</tp:taxon-name-part></tp:taxon-name> by the modified fore tarsomere II of the male, which is strongly curved in lateral view, flattened laterally, and apically bifid, with a shorter and a longer portion. The relative proportions of the antennomeres are also unique to the new genus, with article III clearly longer than article I, more than twice as long as article II, but shorter than article IV. Further comparison with other genera of Neotropical <tp:taxon-name><tp:taxon-name-part taxon-name-part-type="subfamily">Trepobatinae</tp:taxon-name-part></tp:taxon-name> is given in Table <xref ref-type="table" rid="T1">1</xref> and in an updated key to Neotropical <tp:taxon-name><tp:taxon-name-part taxon-name-part-type="subfamily">Trepobatinae</tp:taxon-name-part></tp:taxon-name> genera provided below.</p><table-wrap id="T1" position="float" orientation="portrait"><label>Table 1.</label><caption><p>Comparison of <italic><tp:taxon-name><tp:taxon-name-part taxon-name-part-type="genus" reg="Telmatometropsis">Telmatometropsis</tp:taxon-name-part></tp:taxon-name></italic> gen. nov. with other genera of Neotropical <tp:taxon-name><tp:taxon-name-part taxon-name-part-type="subfamily">Trepobatinae</tp:taxon-name-part></tp:taxon-name>. Data on other genera were obtained from <xref ref-type="bibr" rid="B11">Drake and Harris (1932)</xref>, <xref ref-type="bibr" rid="B16">Kenaga (1941</xref>, <xref ref-type="bibr" rid="B17">1942</xref>), <xref ref-type="bibr" rid="B15">Hungerford and Matsuda (1958)</xref>, <xref ref-type="bibr" rid="B2">Andersen (1982)</xref>, <xref ref-type="bibr" rid="B23">Polhemus (1991)</xref>, <xref ref-type="bibr" rid="B20">Nieser (1993)</xref>, <xref ref-type="bibr" rid="B21">Nieser and Melo (1999)</xref>, and <xref ref-type="bibr" rid="B5">Aristizábal-García (2017)</xref>, but not exhaustively concerning measurements.</p></caption><table id="TID0EBCAG" rules="all"><tbody><tr><th rowspan="1" colspan="1"/><th rowspan="1" colspan="1">Habitat</th><th rowspan="1" colspan="1">Ground color</th><th rowspan="1" colspan="1">Interocular marks</th><th rowspan="1" colspan="1">Mesonotal marks</th><th rowspan="1" colspan="1">
                    <abbrev xmlns:xlink="http://www.w3.org/1999/xlink" xlink:title="body length" id="ABBRID0ECCAE" xlink:type="simple">BL</abbrev>
                  </th><th rowspan="1" colspan="1"><abbrev xmlns:xlink="http://www.w3.org/1999/xlink" xlink:title="antennomere" id="ABBRID0EKCAE" xlink:type="simple">ANT</abbrev> III/<abbrev xmlns:xlink="http://www.w3.org/1999/xlink" xlink:title="antennomere" id="ABBRID0EOCAE" xlink:type="simple">ANT</abbrev> I</th><th rowspan="1" colspan="1"><abbrev xmlns:xlink="http://www.w3.org/1999/xlink" xlink:title="antennomere" id="ABBRID0EWCAE" xlink:type="simple">ANT</abbrev> III/<abbrev xmlns:xlink="http://www.w3.org/1999/xlink" xlink:title="antennomere" id="ABBRID0E1CAE" xlink:type="simple">ANT</abbrev> II</th><th rowspan="1" colspan="1"><abbrev xmlns:xlink="http://www.w3.org/1999/xlink" xlink:title="antennomere" id="ABBRID0ECDAE" xlink:type="simple">ANT</abbrev> III/<abbrev xmlns:xlink="http://www.w3.org/1999/xlink" xlink:title="antennomere" id="ABBRID0EGDAE" xlink:type="simple">ANT</abbrev> IV</th></tr><tr><td rowspan="1" colspan="1">
                    <bold><italic><tp:taxon-name>
                          <tp:taxon-name-part taxon-name-part-type="genus" reg="Telmatometropsis">Telmatometropsis</tp:taxon-name-part>
                        </tp:taxon-name></italic></bold>
                  </td><td rowspan="1" colspan="1">Marine</td><td rowspan="1" colspan="1">Yellow</td><td rowspan="1" colspan="1">Present</td><td rowspan="1" colspan="1">Median+lateral</td><td rowspan="1" colspan="1">2.90–3.90</td><td rowspan="1" colspan="1">1.25–1.85</td><td rowspan="1" colspan="1">2.05–2.40</td><td rowspan="1" colspan="1">0.72–0.90</td></tr><tr><td rowspan="1" colspan="1">
                    <bold><italic><tp:taxon-name>
                          <tp:taxon-name-part taxon-name-part-type="genus" reg="Halobatopsis">Halobatopsis</tp:taxon-name-part>
                        </tp:taxon-name></italic></bold>
                  </td><td rowspan="1" colspan="1">Freshwater</td><td rowspan="1" colspan="1">Yellow/brown</td><td rowspan="1" colspan="1">Present/absent</td><td rowspan="1" colspan="1">Median+lateral/absent</td><td rowspan="1" colspan="1">3.40–4.60</td><td rowspan="1" colspan="1">0.68–0.77</td><td rowspan="1" colspan="1">1.33–1.42</td><td rowspan="1" colspan="1">0.79–1.12</td></tr><tr><td rowspan="1" colspan="1">
                    <bold><italic><tp:taxon-name>
                          <tp:taxon-name-part taxon-name-part-type="genus" reg="Lathriobatoides">Lathriobatoides</tp:taxon-name-part>
                        </tp:taxon-name></italic></bold>
                  </td><td rowspan="1" colspan="1">Freshwater</td><td rowspan="1" colspan="1">Yellow/brown</td><td rowspan="1" colspan="1">Absent</td><td rowspan="1" colspan="1">Absent</td><td rowspan="1" colspan="1">2.60–3.20</td><td rowspan="1" colspan="1">1.10–1.20</td><td rowspan="1" colspan="1">1.70</td><td rowspan="1" colspan="1">1.10–1.20</td></tr><tr><td rowspan="1" colspan="1">
                    <bold><italic><tp:taxon-name>
                          <tp:taxon-name-part taxon-name-part-type="genus" reg="Metrobates">Metrobates</tp:taxon-name-part>
                        </tp:taxon-name></italic></bold>
                  </td><td rowspan="1" colspan="1">Freshwater</td><td rowspan="1" colspan="1">Black</td><td rowspan="1" colspan="1">Present</td><td rowspan="1" colspan="1">Median/median+lateral</td><td rowspan="1" colspan="1">3.00–5.00</td><td rowspan="1" colspan="1">0.22–0.30</td><td rowspan="1" colspan="1">0.73–0.84</td><td rowspan="1" colspan="1">0.67–1.29</td></tr><tr><td rowspan="1" colspan="1">
                    <bold><italic><tp:taxon-name>
                          <tp:taxon-name-part taxon-name-part-type="genus" reg="Ovatametra">Ovatametra</tp:taxon-name-part>
                        </tp:taxon-name></italic></bold>
                  </td><td rowspan="1" colspan="1">Freshwater</td><td rowspan="1" colspan="1">Yellow/brown</td><td rowspan="1" colspan="1">Present</td><td rowspan="1" colspan="1">Median+lateral</td><td rowspan="1" colspan="1">2.00–3.10</td><td rowspan="1" colspan="1">0.70</td><td rowspan="1" colspan="1">1.20</td><td rowspan="1" colspan="1">0.64–0.71</td></tr><tr><td rowspan="1" colspan="1">
                    <bold><italic><tp:taxon-name>
                          <tp:taxon-name-part taxon-name-part-type="genus" reg="Telmatometra">Telmatometra</tp:taxon-name-part>
                        </tp:taxon-name></italic></bold>
                  </td><td rowspan="1" colspan="1">Freshwater</td><td rowspan="1" colspan="1">Yellow/brown</td><td rowspan="1" colspan="1">Present/absent</td><td rowspan="1" colspan="1">Median+lateral/lateral</td><td rowspan="1" colspan="1">3.30–5.50</td><td rowspan="1" colspan="1">1.20–1.40</td><td rowspan="1" colspan="1">2.20–2.40</td><td rowspan="1" colspan="1">1.00–1.42</td></tr><tr><td rowspan="1" colspan="1">
                    <bold><italic><tp:taxon-name>
                          <tp:taxon-name-part taxon-name-part-type="genus" reg="Telmatometroides">Telmatometroides</tp:taxon-name-part>
                        </tp:taxon-name></italic></bold>
                  </td><td rowspan="1" colspan="1">Marine</td><td rowspan="1" colspan="1">Yellow</td><td rowspan="1" colspan="1">Present</td><td rowspan="1" colspan="1">Median+lateral</td><td rowspan="1" colspan="1">3.15–3.70</td><td rowspan="1" colspan="1">1.10–1.20</td><td rowspan="1" colspan="1">1.40–1.50</td><td rowspan="1" colspan="1">0.94</td></tr><tr><td rowspan="1" colspan="1">
                    <bold><italic><tp:taxon-name>
                          <tp:taxon-name-part taxon-name-part-type="genus" reg="Trepobates">Trepobates</tp:taxon-name-part>
                        </tp:taxon-name></italic></bold>
                  </td><td rowspan="1" colspan="1">Freshwater/marine</td><td rowspan="1" colspan="1">Yellow/brown/black</td><td rowspan="1" colspan="1">Present</td><td rowspan="1" colspan="1">Variable</td><td rowspan="1" colspan="1">3.00–5.50</td><td rowspan="1" colspan="1">0.70</td><td rowspan="1" colspan="1">1.10–1.20</td><td rowspan="1" colspan="1">0.84–0.97</td></tr><tr><td rowspan="1" colspan="1">
                    <bold><italic><tp:taxon-name>
                          <tp:taxon-name-part taxon-name-part-type="genus" reg="Trepobatoides">Trepobatoides</tp:taxon-name-part>
                        </tp:taxon-name></italic></bold>
                  </td><td rowspan="1" colspan="1">Freshwater</td><td rowspan="1" colspan="1">Yellow/brown</td><td rowspan="1" colspan="1">Present</td><td rowspan="1" colspan="1">Median+lateral</td><td rowspan="1" colspan="1">3.57–4.45</td><td rowspan="1" colspan="1">0.40</td><td rowspan="1" colspan="1">1.20</td><td rowspan="1" colspan="1">0.68–0.70</td></tr></tbody></table></table-wrap></tp:treatment-sec><tp:treatment-sec sec-type="description" id="SECID0EJOAE"><title>Description.</title><p><bold><italic>Measurements</italic>.</bold> Male body length 2.90–3.21, width (across suture between meso- and metanotum) 1.07–1.21; female body length 3.30–3.91, width 1.44–1.52. <bold><italic>Color</italic>.</bold> Ground color of body pale yellow with extensive black and silvery markings dorsally, legs largely pale yellow (Fig. <xref ref-type="fig" rid="F1">1A</xref>). <bold><italic><tp:taxon-name><tp:taxon-name-part taxon-name-part-type="genus" reg="Structural">Structural</tp:taxon-name-part> <tp:taxon-name-part taxon-name-part-type="species" reg="characteristics">characteristics</tp:taxon-name-part></tp:taxon-name></italic>.</bold> Eyes elongate, with a pair of long ocular setae (Fig. <xref ref-type="fig" rid="F1">1B</xref>). Head with four pairs of trichobothria (Fig. <xref ref-type="fig" rid="F1">1C</xref>). Antenna shorter than body length; antennomere I thickest, curved laterally at base, longer than antennomere II; antennomere II shortest, thicker than antennomeres III and IV; antennomere III longer than antennomere I; antennomere IV longest (Fig. <xref ref-type="fig" rid="F1">1A, B</xref>). Labium long, extending to mesosternum. Pronotum short, trapezoid (Fig. <xref ref-type="fig" rid="F1">1C</xref>). Mesonotum about three times as long as pronotum, posterior margin slightly concave (Fig. <xref ref-type="fig" rid="F1">1A, B</xref>). Fore femur subequal in length to fore tibia, slightly curved at the base in dorsal view; fore tibia with apicolateral row of short, distinctive setae (Fig. <xref ref-type="fig" rid="F3">3A</xref>); fore tarsus covered with short yellow setae; fore tarsomere I about one third the length of fore tarsomere II; male fore tarsomere II strongly curved in lateral view, flattened laterally, apically bifid with a shorter and a longer portion; claws directed mesally (Fig. <xref ref-type="fig" rid="F3">3A–E</xref>). Mid femur about two-thirds the length of mid tibia; mid tibia less than twice the length of mid tarsus, about as long as medial length of body from anterior margin of pronotum to apex of abdomen, occasionally almost as long as body; mid tarsus shorter than mid femur, article I subequal to article II or a little longer. Hind femur longer than mid femur; hind tibia about two-thirds the length of hind femur, densely covered with setae; hind tarsus about half the length of hind tibia, article I longer than article II.</p><fig id="F3" position="float" orientation="portrait"><object-id xmlns:xlink="http://www.w3.org/1999/xlink" content-type="doi" xlink:type="simple">10.3897/zookeys.1043.58548.figure3</object-id><object-id xmlns:xlink="http://www.w3.org/1999/xlink" content-type="arpha" xlink:type="simple">BA1E844A-3B62-5707-A598-AE58CD463FCA</object-id><label>Figure 3.</label><caption><p><italic><tp:taxon-name><tp:taxon-name-part taxon-name-part-type="genus" reg="Telmatometropsis">Telmatometropsis</tp:taxon-name-part> <tp:taxon-name-part taxon-name-part-type="species" reg="fredyi">fredyi</tp:taxon-name-part></tp:taxon-name></italic> gen. nov, sp. nov., male, scanning electron micrographs <bold>A</bold> fore leg, ventral view <bold>B–E</bold> fore tarsus <bold>B</bold> external lateral view <bold>C</bold> internal lateral view <bold>D</bold> dorsal view <bold>E</bold> ventral view. Scale bars: 200 μm (<bold>A</bold>); 300 μm (<bold>B</bold>); 20 μm (<bold>C</bold>); 60 μm (<bold>D</bold>); 40 μm (<bold>E</bold>).</p></caption><graphic xmlns:xlink="http://www.w3.org/1999/xlink" xlink:href="zookeys-1043-087-g003.jpg" position="float" orientation="portrait" xlink:type="simple" id="oo_554396.jpg"><uri content-type="original_file" xlink:type="simple">https://binary.pensoft.net/fig/554396</uri></graphic></fig></tp:treatment-sec><tp:treatment-sec sec-type="etymology" id="SECID0ETRAE"><title>Etymology.</title><p>The generic name refers to its resemblance to the genus <italic><tp:taxon-name><tp:taxon-name-part taxon-name-part-type="genus" reg="Telmatometroides">Telmatometroides</tp:taxon-name-part></tp:taxon-name></italic>.</p></tp:treatment-sec><tp:treatment-sec><!--Section generated to contain objects referenced in tp:taxon-treatment.--><fig id="F4" position="float" orientation="portrait"><object-id xmlns:xlink="http://www.w3.org/1999/xlink" content-type="doi" xlink:type="simple">10.3897/zookeys.1043.58548.figure4</object-id><object-id xmlns:xlink="http://www.w3.org/1999/xlink" content-type="arpha" xlink:type="simple">FFC45478-4FCD-5342-8469-BA7AE40B2008</object-id><label>Figure 4.</label><caption><p><italic><tp:taxon-name><tp:taxon-name-part taxon-name-part-type="genus" reg="Telmatometropsis">Telmatometropsis</tp:taxon-name-part> <tp:taxon-name-part taxon-name-part-type="species" reg="fredyi">fredyi</tp:taxon-name-part></tp:taxon-name></italic> gen. nov, sp. nov., scanning electron micrographs <bold>A–C</bold> male <bold>A</bold> fore pretarsal claw, lateral view <bold>B</bold> fore tarsomere II, area with cuticular pegs adjacent to pretarsal claw insertion, ventral view <bold>C</bold> apex of fore tibia with grooming structures, ventral view <bold>D</bold> female, apex of fore tibia with grooming structures, ventral view. Scale bars: 20 μm (<bold>A</bold>); 10 μm (<bold>B, C, D</bold>).</p></caption><graphic xmlns:xlink="http://www.w3.org/1999/xlink" xlink:href="zookeys-1043-087-g004.jpg" position="float" orientation="portrait" xlink:type="simple" id="oo_554397.jpg"><uri content-type="original_file" xlink:type="simple">https://binary.pensoft.net/fig/554397</uri></graphic></fig><fig id="F5" position="float" orientation="portrait"><object-id xmlns:xlink="http://www.w3.org/1999/xlink" content-type="doi" xlink:type="simple">10.3897/zookeys.1043.58548.figure5</object-id><object-id xmlns:xlink="http://www.w3.org/1999/xlink" content-type="arpha" xlink:type="simple">9DED43AA-DD50-566F-B9BB-0040BB484CC5</object-id><label>Figure 5.</label><caption><p><italic><tp:taxon-name><tp:taxon-name-part taxon-name-part-type="genus" reg="Telmatometropsis">Telmatometropsis</tp:taxon-name-part> <tp:taxon-name-part taxon-name-part-type="species" reg="fredyi">fredyi</tp:taxon-name-part></tp:taxon-name></italic> gen. nov, sp. nov., male, scanning electron micrographs <bold>A</bold> proctiger, dorsal view <bold>B</bold> paramere, lateral view <bold>C</bold> detail of paramere setiferation <bold>D–E</bold> sclerites <bold>D</bold> lateral view <bold>E</bold> dorsal view. Abbreviations: sclerite (ls), dorsal sclerite (ds). Scale bars: 40 μm (<bold>A</bold>); 20 μm (<bold>B</bold>); 0.25 mm (<bold>D–E</bold>).</p></caption><graphic xmlns:xlink="http://www.w3.org/1999/xlink" xlink:href="zookeys-1043-087-g005.jpg" position="float" orientation="portrait" xlink:type="simple" id="oo_554398.jpg"><uri content-type="original_file" xlink:type="simple">https://binary.pensoft.net/fig/554398</uri></graphic></fig><fig id="F6" position="float" orientation="portrait"><object-id xmlns:xlink="http://www.w3.org/1999/xlink" content-type="doi" xlink:type="simple">10.3897/zookeys.1043.58548.figure6</object-id><object-id xmlns:xlink="http://www.w3.org/1999/xlink" content-type="arpha" xlink:type="simple">7E9BCC55-8804-5C70-99B2-19471034FF3F</object-id><label>Figure 6.</label><caption><p><italic><tp:taxon-name><tp:taxon-name-part taxon-name-part-type="genus" reg="Telmatometropsis">Telmatometropsis</tp:taxon-name-part> <tp:taxon-name-part taxon-name-part-type="species" reg="fredyi">fredyi</tp:taxon-name-part></tp:taxon-name></italic> gen. nov, sp. nov., female <bold>A</bold> dorsal view <bold>B</bold> ventral view <bold>C</bold> lateral view <bold>D–E</bold> scanning electron micrographs <bold>D</bold> fore leg, ventral view <bold>E</bold> apex of fore tibia and fore tarsus, ventral view. Scale bars: 1 mm (<bold>A, B, C</bold>); 200 μm (<bold>D</bold>); 100 μm (<bold>E</bold>).</p></caption><graphic xmlns:xlink="http://www.w3.org/1999/xlink" xlink:href="zookeys-1043-087-g006.jpg" position="float" orientation="portrait" xlink:type="simple" id="oo_554399.jpg"><uri content-type="original_file" xlink:type="simple">https://binary.pensoft.net/fig/554399</uri></graphic></fig><fig id="F7" position="float" orientation="portrait"><object-id xmlns:xlink="http://www.w3.org/1999/xlink" content-type="doi" xlink:type="simple">10.3897/zookeys.1043.58548.figure7</object-id><object-id xmlns:xlink="http://www.w3.org/1999/xlink" content-type="arpha" xlink:type="simple">A01F09D5-8791-53EE-B525-817A7BCF3467</object-id><label>Figure 7.</label><caption><p>Geographical distribution of <italic><tp:taxon-name><tp:taxon-name-part taxon-name-part-type="genus" reg="Telmatometropsis">Telmatometropsis</tp:taxon-name-part> <tp:taxon-name-part taxon-name-part-type="species" reg="fredyi">fredyi</tp:taxon-name-part></tp:taxon-name></italic> gen. nov, sp. nov.</p></caption><graphic xmlns:xlink="http://www.w3.org/1999/xlink" xlink:href="zookeys-1043-087-g007.jpg" position="float" orientation="portrait" xlink:type="simple" id="oo_554400.jpg"><uri content-type="original_file" xlink:type="simple">https://binary.pensoft.net/fig/554400</uri></graphic></fig><fig id="F8" position="float" orientation="portrait"><object-id xmlns:xlink="http://www.w3.org/1999/xlink" content-type="doi" xlink:type="simple">10.3897/zookeys.1043.58548.figure8</object-id><object-id xmlns:xlink="http://www.w3.org/1999/xlink" content-type="arpha" xlink:type="simple">3D38EB6A-8E78-5237-B9BF-D828B0213B7E</object-id><label>Figure 8.</label><caption><p>Type locality of <italic><tp:taxon-name><tp:taxon-name-part taxon-name-part-type="genus" reg="Telmatometropsis">Telmatometropsis</tp:taxon-name-part> <tp:taxon-name-part taxon-name-part-type="species" reg="fredyi">fredyi</tp:taxon-name-part></tp:taxon-name></italic> sp. nov.; mangrove lagoons in Buenaventura Bay, Valle del Cauca, Colombia.</p></caption><graphic xmlns:xlink="http://www.w3.org/1999/xlink" xlink:href="zookeys-1043-087-g008.jpg" position="float" orientation="portrait" xlink:type="simple" id="oo_554401.jpg"><uri content-type="original_file" xlink:type="simple">https://binary.pensoft.net/fig/554401</uri></graphic></fig><fig id="F9" position="float" orientation="portrait"><object-id xmlns:xlink="http://www.w3.org/1999/xlink" content-type="doi" xlink:type="simple">10.3897/zookeys.1043.58548.figure9</object-id><object-id xmlns:xlink="http://www.w3.org/1999/xlink" content-type="arpha" xlink:type="simple">B417D463-AEA7-55E9-BD05-10FF509106A5</object-id><label>Figure 9.</label><caption><p>Apterous holotype male, <italic><tp:taxon-name><tp:taxon-name-part taxon-name-part-type="genus" reg="Telmatometroides">Telmatometroides</tp:taxon-name-part> <tp:taxon-name-part taxon-name-part-type="species" reg="rozeboomi">rozeboomi</tp:taxon-name-part></tp:taxon-name></italic> (Drake &amp; Harris, 1937) <bold>A</bold> dorsal view <bold>B</bold> ventral view <bold>C</bold> labels <bold>D</bold> fore tarsus, internal lateral view. Scale bar: 0.25 mm.</p></caption><graphic xmlns:xlink="http://www.w3.org/1999/xlink" xlink:href="zookeys-1043-087-g009.jpg" position="float" orientation="portrait" xlink:type="simple" id="oo_554402.jpg"><uri content-type="original_file" xlink:type="simple">https://binary.pensoft.net/fig/554402</uri></graphic></fig></tp:treatment-sec><ref-list><ref id="B11"><mixed-citation xmlns:xlink="http://www.w3.org/1999/xlink" xlink:type="simple"><person-group><name name-style="western"><surname>Drake</surname><given-names>CJ</given-names></name><name name-style="western"><surname>Harris</surname><given-names>HM</given-names></name></person-group> (<year>1932</year>) <article-title>A survey of the species of <italic><tp:taxon-name><tp:taxon-name-part taxon-name-part-type="genus">Trepobates</tp:taxon-name-part></tp:taxon-name></italic> Uhler (<tp:taxon-name><tp:taxon-name-part taxon-name-part-type="order">Hemiptera</tp:taxon-name-part></tp:taxon-name>, <tp:taxon-name><tp:taxon-name-part taxon-name-part-type="family">Gerridae</tp:taxon-name-part></tp:taxon-name>).</article-title><source>Bulletin of the Brooklyn Entomological Society</source><volume>27</volume>: <fpage>113</fpage>–<lpage>123</lpage>.</mixed-citation></ref><ref id="B16"><mixed-citation xmlns:xlink="http://www.w3.org/1999/xlink" xlink:type="simple"><person-group><name name-style="western"><surname>Kenaga</surname><given-names>EE</given-names></name></person-group> (<year>1941</year>) <article-title>The genus <italic><tp:taxon-name><tp:taxon-name-part taxon-name-part-type="genus">Telmatometra</tp:taxon-name-part></tp:taxon-name></italic> Bergroth (<tp:taxon-name><tp:taxon-name-part taxon-name-part-type="order">Hemiptera</tp:taxon-name-part></tp:taxon-name>: <tp:taxon-name><tp:taxon-name-part taxon-name-part-type="family">Gerridae</tp:taxon-name-part></tp:taxon-name>).</article-title><source>The University of Kansas Science Bulletin</source><volume>27</volume>(<issue>9</issue>): <fpage>169</fpage>–<lpage>183</lpage>.</mixed-citation></ref><ref id="B17"><mixed-citation xmlns:xlink="http://www.w3.org/1999/xlink" xlink:type="simple"><person-group><name name-style="western"><surname>Kenaga</surname><given-names>EE</given-names></name></person-group> (<year>1942</year>) <article-title>A new genus in the <tp:taxon-name><tp:taxon-name-part taxon-name-part-type="subfamily">Halobatinae</tp:taxon-name-part></tp:taxon-name> (<tp:taxon-name><tp:taxon-name-part taxon-name-part-type="family">Gerridae</tp:taxon-name-part></tp:taxon-name> – <tp:taxon-name><tp:taxon-name-part taxon-name-part-type="order">Hemiptera</tp:taxon-name-part></tp:taxon-name>).</article-title><source>Journal of the Kansas Entomological Society</source><volume>15</volume>(<issue>4</issue>): <fpage>136</fpage>–<lpage>141</lpage>.</mixed-citation></ref><ref id="B15"><mixed-citation xmlns:xlink="http://www.w3.org/1999/xlink" xlink:type="simple"><person-group><name name-style="western"><surname>Hungerford</surname><given-names>HB</given-names></name><name name-style="western"><surname>Matsuda</surname><given-names>R</given-names></name></person-group> (<year>1958</year>) <article-title>A new genus of <tp:taxon-name><tp:taxon-name-part taxon-name-part-type="family">Gerridae</tp:taxon-name-part></tp:taxon-name> (<tp:taxon-name><tp:taxon-name-part taxon-name-part-type="order">Hemiptera</tp:taxon-name-part></tp:taxon-name>) from South America.</article-title><source>The Florida Entomologist</source><volume>41</volume>(<issue>3</issue>): <fpage>125</fpage>–<lpage>129</lpage>. <ext-link xlink:type="simple" ext-link-type="doi" xlink:href="10.2307/3492062">https://doi.org/10.2307/3492062</ext-link></mixed-citation></ref><ref id="B2"><mixed-citation xmlns:xlink="http://www.w3.org/1999/xlink" xlink:type="simple"><person-group><name name-style="western"><surname>Andersen</surname><given-names>NM</given-names></name></person-group> (<year>1982</year>) <source>The Semiaquatic Bugs (<tp:taxon-name><tp:taxon-name-part taxon-name-part-type="order">Hemiptera</tp:taxon-name-part></tp:taxon-name>: Gerromopha) Phylogeny, Adptations, Biogeography and Classification.</source><publisher-name>Entomograph 3</publisher-name>, <publisher-loc>Scandinavian Science Press LTD Klampenborg</publisher-loc>, <size units="page">455 pp</size>.</mixed-citation></ref><ref id="B23"><mixed-citation xmlns:xlink="http://www.w3.org/1999/xlink" xlink:type="simple"><person-group><name name-style="western"><surname>Polhemus</surname><given-names>JT</given-names></name></person-group> (<year>1991</year>) <article-title>Two New Neotropical Genera of <tp:taxon-name><tp:taxon-name-part taxon-name-part-type="subfamily">Trepobatinae</tp:taxon-name-part></tp:taxon-name> (<tp:taxon-name><tp:taxon-name-part taxon-name-part-type="family">Gerridae</tp:taxon-name-part></tp:taxon-name>: <tp:taxon-name><tp:taxon-name-part taxon-name-part-type="suborder">Heteroptera</tp:taxon-name-part></tp:taxon-name>).</article-title><source>Journal of the New York Entomological Society</source><volume>99</volume>(<issue>1</issue>): <fpage>78</fpage>–<lpage>86</lpage>.</mixed-citation></ref><ref id="B20"><mixed-citation xmlns:xlink="http://www.w3.org/1999/xlink" xlink:type="simple"><person-group><name name-style="western"><surname>Nieser</surname><given-names>N</given-names></name></person-group> (<year>1993</year>) Two new South American taxa of <italic><tp:taxon-name><tp:taxon-name-part taxon-name-part-type="genus">Metrobates</tp:taxon-name-part></tp:taxon-name></italic> (<tp:taxon-name><tp:taxon-name-part taxon-name-part-type="suborder">Heteroptera</tp:taxon-name-part></tp:taxon-name>: <tp:taxon-name><tp:taxon-name-part taxon-name-part-type="family">Gerridae</tp:taxon-name-part></tp:taxon-name>). Storkia (2): 21–25.</mixed-citation></ref><ref id="B21"><mixed-citation xmlns:xlink="http://www.w3.org/1999/xlink" xlink:type="simple"><person-group><name name-style="western"><surname>Nieser</surname><given-names>N</given-names></name><name name-style="western"><surname>Melo</surname><given-names>AL</given-names></name></person-group> (<year>1999</year>) <article-title>A new species of <italic><tp:taxon-name><tp:taxon-name-part taxon-name-part-type="genus">Halobatopsis</tp:taxon-name-part></tp:taxon-name></italic> (<tp:taxon-name><tp:taxon-name-part taxon-name-part-type="suborder">Heteroptera</tp:taxon-name-part></tp:taxon-name>: <tp:taxon-name><tp:taxon-name-part taxon-name-part-type="family">Gerridae</tp:taxon-name-part></tp:taxon-name>) from Minas Gerais (Brazil), with a key to species.</article-title><source>Entomologische Berichten</source><volume>59</volume>: <fpage>97</fpage>–<lpage>102</lpage>.</mixed-citation></ref><ref id="B5"><mixed-citation xmlns:xlink="http://www.w3.org/1999/xlink" xlink:type="simple"><person-group><name name-style="western"><surname>Aristizábal-García</surname><given-names>H</given-names></name></person-group> (<year>2017</year>) <source>Hemípteros Acuáticos y Semiacuáticos del Neotrópico.</source><publisher-name>Academia Colombiana de Ciencias Exactas Físicas y Naturales</publisher-name>, <publisher-loc>Bogotá–Colombia</publisher-loc>, <size units="page">984 pp</size>.</mixed-citation></ref></ref-list></tp:taxon-treatment>
