# Supplementary material for: Telmatometropsis fredyi gen. nov., sp. nov.: a new water strider from the Colombian Pacific region (Insecta, Hemiptera, Gerridae)
Source: Zookeys. 2021 Jun 11;1043:87–102. doi: 10.3897/zookeys.1043.58548 (PMC8213685; doi:10.3897/zookeys.1043.58548)
Supplement: XML Treatment for Telmatometropsis fredyi [file zookeys.1043.58548-treatment2.xml]

<!DOCTYPE tp:taxon-treatment
  PUBLIC "-//TaxonX//DTD Taxonomic Treatment Publishing DTD v0 20100105//EN" "tax-treatment-NSO.dtd">
<tp:taxon-treatment xmlns:tp="http://www.plazi.org/taxpub"><tp:treatment-meta><kwd-group><label>Taxon classification</label><kwd><named-content xmlns:xlink="http://www.w3.org/1999/xlink" content-type="kingdom">Animalia</named-content></kwd><kwd><named-content xmlns:xlink="http://www.w3.org/1999/xlink" content-type="order">Hemiptera</named-content></kwd><kwd><named-content xmlns:xlink="http://www.w3.org/1999/xlink" content-type="family">Gerridae</named-content></kwd></kwd-group><mixed-citation publication-type="journal"><person-group><name><surname>Mondragón-F.</surname><given-names>Silvia P.</given-names></name><name><surname>Morales</surname><given-names>Irina</given-names></name><name><surname>Moreira</surname><given-names>Felipe F. F.</given-names></name></person-group><article-title><italic><tp:taxon-name><tp:taxon-name-part taxon-name-part-type="genus" reg="Telmatometropsis">Telmatometropsis</tp:taxon-name-part> <tp:taxon-name-part taxon-name-part-type="species" reg="fredyi">fredyi</tp:taxon-name-part></tp:taxon-name></italic> gen. nov., sp. nov.: a new water strider from the Colombian Pacific region (<tp:taxon-name><tp:taxon-name-part taxon-name-part-type="class">Insecta</tp:taxon-name-part></tp:taxon-name>, <tp:taxon-name><tp:taxon-name-part taxon-name-part-type="order">Hemiptera</tp:taxon-name-part></tp:taxon-name>, <tp:taxon-name><tp:taxon-name-part taxon-name-part-type="family">Gerridae</tp:taxon-name-part></tp:taxon-name>)</article-title><source>Zookeys</source><day>11</day><month>6</month><year>2021</year><volume>1043</volume><fpage>87</fpage><lpage>102</lpage><pub-id pub-id-type="doi">10.3897/zookeys.1043.58548</pub-id></mixed-citation></tp:treatment-meta><tp:nomenclature><tp:taxon-name><object-id xmlns:xlink="http://www.w3.org/1999/xlink" content-type="arpha" xlink:type="simple">CED578D4-884A-5F01-BE21-8CCE0CB0BA68</object-id>
            <tp:taxon-name-part taxon-name-part-type="genus" reg="Telmatometropsis">Telmatometropsis</tp:taxon-name-part>
            <tp:taxon-name-part taxon-name-part-type="species" reg="fredyi">fredyi</tp:taxon-name-part>
            <object-id xmlns:xlink="http://www.w3.org/1999/xlink" content-type="zoobank" xlink:type="simple">http://zoobank.org/707ddb44-4b8c-493b-9372-2efd98ffcf0c</object-id>
          </tp:taxon-name><tp:taxon-status xmlns:xlink="http://www.w3.org/1999/xlink" xlink:type="simple">sp. nov.</tp:taxon-status><xref ref-type="fig" rid="F1">Figs 1</xref><xref ref-type="fig" rid="F2">, 2</xref><xref ref-type="fig" rid="F3">, 3</xref><xref ref-type="fig" rid="F4">, 4</xref><xref ref-type="fig" rid="F5">, 5</xref><xref ref-type="fig" rid="F6">, 6</xref><xref ref-type="fig" rid="F7">, 7</xref><xref ref-type="fig" rid="F8">, 8</xref><xref ref-type="table" rid="T2">, Tables 2</xref><xref ref-type="table" rid="T3">, 3</xref></tp:nomenclature><tp:treatment-sec sec-type="description" id="SECID0EQUAE"><title>Description.</title><p><bold>Male.</bold> [For measurements see Table <xref ref-type="table" rid="T2">2</xref>.] <bold><italic>Color</italic>.</bold> Ground color yellow. Head dorsally pale yellow, with three longitudinal brown stripes between eyes; stripes connected posteriorly (Fig. <xref ref-type="fig" rid="F1">1A</xref>). Venter of head light brown (Fig. <xref ref-type="fig" rid="F2">2A</xref>). Eye golden brown. Antenna yellowish-brown to brown. Labial articles I–III light brown with brown longitudinal stripe; article IV dark brown. Pronotum pale yellow, with a dark brown median stripe throughout length and laterally with a pair of dark brown longitudinal stripes reaching slightly beyond middle of length. Mesonotum pale yellow, covered with silvery pilosity, with brown spots on anterior margin, a dark brown median stripe almost reaching posterior margin, and a pair of dark brown longitudinal stripes laterally; lateral stripes posteriorly narrowed and connected to mesopleural stripes (Fig. <xref ref-type="fig" rid="F2">2B</xref>). Metanotum velvety, dark brown with central subtriangular spot of dense silvery pubescence and two lateral spots of silvery pubescence. Mesopleura covered with silvery pubescence, with a longitudinal dark brown stripe on its ventralmost portion; stripe posteriorly connected to mesonotal stripe. Meso- and metacetabula with pruinose patches. Prosternum pale yellow; mesosternum pale yellow with two longitudinal brown spots (Fig. <xref ref-type="fig" rid="F2">2A</xref>); metasternum with posterior subtriangular dark brown spot (Fig. <xref ref-type="fig" rid="F2">2A</xref>). Abdominal mediotergite I dark brown, with silvery pubescence on posterolateral corners; mediotergite II dark brown, with central yellow spot posteriorly and silvery pubescence on posterolateral corners; mediotergites III–VI dark brown, covered with pruinose layer, with central yellow spots varying in size; mediotergites VII–VIII pale yellow, covered with abundant pubescence of same color; mediotergite VII dark brown on anterior margin. Abdominal laterotergites yellow, with patches of light setae. Abdomen laterally dark brown. Foreleg: coxa pale yellow; trochanter pale yellow, with brown lateral fringe; femur dorsally brown, ventrally pale yellow, mesal margin larerally yellow, with longitudinal white line; tibia brown; tarsus dark brown. Mid leg: coxa pale yellow; trochanter brown; femur dorsally brown, ventrally pale yellow; tibia with basal half brown and apical half dark brown; tarsus dark brown. Hind leg: coxa pale yellow; trochanter pale yellow; femur dorsally brown, ventrally pale yellow with dark brown apex; tibia and tarsus dark brown. <bold><italic>Structure</italic>.</bold> Head with frons rounded. Antennomere I curved laterally; antennomere II shortest; antennomere IV longest (Fig. <xref ref-type="fig" rid="F1">1A, B</xref>). Fore leg: femur widened in basal half, ventrally flattened (Fig. <xref ref-type="fig" rid="F3">3A</xref>), with ventrolateral row of 4–7 small bristles; apex of tibia with long black bristles laterally and grooming structures (Fig. <xref ref-type="fig" rid="F4">4C</xref>); tarsomere I 1/4 of tarsomere II length; tarsomere II strongly curved in lateral view, flattened laterally, and apically bifid, with a shorter and a longer portion, with cuticular subconical pegs (Fig. <xref ref-type="fig" rid="F4">4B</xref>); claws long, strongly curved back (Figs <xref ref-type="fig" rid="F3">3B, C, E</xref>, <xref ref-type="fig" rid="F4">4A</xref>). Mid tarsomere I with few bristles at base. Hind femur with five dorsal trichobothria. Abdominal laterotergites elevated at approximately 45° (Fig. <xref ref-type="fig" rid="F1">1A, B, D</xref>). Abdominal segment VIII dorsally with a small central notch on posterior margin (Fig. <xref ref-type="fig" rid="F1">1A, B</xref>). Paramere with apex curved up and rows of bristles close to apex (Fig. <xref ref-type="fig" rid="F5">5B, C</xref>); proctiger oval, covered with setae (Fig. <xref ref-type="fig" rid="F5">5A</xref>); sclerites as in Fig. <xref ref-type="fig" rid="F5">5 D–E</xref>.</p><table-wrap id="T2" position="float" orientation="portrait"><label>Table 2.</label><caption><p>Measurements of male morphological structures of <italic><tp:taxon-name><tp:taxon-name-part taxon-name-part-type="genus" reg="Telmatometropsis">Telmatometropsis</tp:taxon-name-part> <tp:taxon-name-part taxon-name-part-type="species" reg="fredyi">fredyi</tp:taxon-name-part></tp:taxon-name></italic> sp. nov.</p></caption><table id="TID0E3SAG" rules="all"><tbody><tr><th rowspan="1" colspan="1">Structure</th><th rowspan="1" colspan="1">Male 1</th><th rowspan="1" colspan="1">Male 2</th><th rowspan="1" colspan="1">Male 3</th><th rowspan="1" colspan="1">Male 4</th><th rowspan="1" colspan="1">Male 5</th><th rowspan="1" colspan="1">Male 6</th><th rowspan="1" colspan="1">Male 7</th><th rowspan="1" colspan="1">Male 8</th><th rowspan="1" colspan="1">Male 9</th><th rowspan="1" colspan="1">Male 10</th><th rowspan="1" colspan="1">Maximum</th><th rowspan="1" colspan="1">Minimum</th><th rowspan="1" colspan="1">Average</th></tr><tr><td rowspan="1" colspan="1">
                    <bold><abbrev xmlns:xlink="http://www.w3.org/1999/xlink" xlink:title="body length" id="ABBRID0ENZAE" xlink:type="simple">BL</abbrev></bold>
                  </td><td rowspan="1" colspan="1">3.17</td><td rowspan="1" colspan="1">3.01</td><td rowspan="1" colspan="1">3.20</td><td rowspan="1" colspan="1">3.02</td><td rowspan="1" colspan="1">3.04</td><td rowspan="1" colspan="1">2.90</td><td rowspan="1" colspan="1">3.05</td><td rowspan="1" colspan="1">3.21</td><td rowspan="1" colspan="1">3.18</td><td rowspan="1" colspan="1">2.90</td><td rowspan="1" colspan="1">3.21</td><td rowspan="1" colspan="1">2.90</td><td rowspan="1" colspan="1">3.07</td></tr><tr><td rowspan="1" colspan="1">
                    <bold><abbrev xmlns:xlink="http://www.w3.org/1999/xlink" xlink:title="body width" id="ABBRID0E51AE" xlink:type="simple">BW</abbrev></bold>
                  </td><td rowspan="1" colspan="1">1.13</td><td rowspan="1" colspan="1">1.09</td><td rowspan="1" colspan="1">1.11</td><td rowspan="1" colspan="1">1.07</td><td rowspan="1" colspan="1">1.21</td><td rowspan="1" colspan="1">1.13</td><td rowspan="1" colspan="1">1.13</td><td rowspan="1" colspan="1">1.19</td><td rowspan="1" colspan="1">1.12</td><td rowspan="1" colspan="1">1.12</td><td rowspan="1" colspan="1">1.21</td><td rowspan="1" colspan="1">1.07</td><td rowspan="1" colspan="1">1.13</td></tr><tr><td rowspan="1" colspan="1">
                    <bold><abbrev xmlns:xlink="http://www.w3.org/1999/xlink" xlink:title="head width through eyes" id="ABBRID0EP3AE" xlink:type="simple">HW</abbrev></bold>
                  </td><td rowspan="1" colspan="1">0.28</td><td rowspan="1" colspan="1">0.28</td><td rowspan="1" colspan="1">0.32</td><td rowspan="1" colspan="1">0.31</td><td rowspan="1" colspan="1">0.32</td><td rowspan="1" colspan="1">0.29</td><td rowspan="1" colspan="1">0.31</td><td rowspan="1" colspan="1">0.35</td><td rowspan="1" colspan="1">0.32</td><td rowspan="1" colspan="1">0.31</td><td rowspan="1" colspan="1">0.35</td><td rowspan="1" colspan="1">0.28</td><td rowspan="1" colspan="1">0.31</td></tr><tr><td rowspan="1" colspan="1">
                    <bold><abbrev xmlns:xlink="http://www.w3.org/1999/xlink" xlink:title="antennomere" id="ABBRID0EA5AE" xlink:type="simple">ANT</abbrev> I</bold>
                  </td><td rowspan="1" colspan="1">0.48</td><td rowspan="1" colspan="1">0.40</td><td rowspan="1" colspan="1">0.47</td><td rowspan="1" colspan="1">0.45</td><td rowspan="1" colspan="1">0.40</td><td rowspan="1" colspan="1">0.44</td><td rowspan="1" colspan="1">0.48</td><td rowspan="1" colspan="1">0.44</td><td rowspan="1" colspan="1">0.47</td><td rowspan="1" colspan="1">0.47</td><td rowspan="1" colspan="1">0.48</td><td rowspan="1" colspan="1">0.40</td><td rowspan="1" colspan="1">0.45</td></tr><tr><td rowspan="1" colspan="1">
                    <bold><abbrev xmlns:xlink="http://www.w3.org/1999/xlink" xlink:title="antennomere" id="ABBRID0ES6AE" xlink:type="simple">ANT</abbrev> II</bold>
                  </td><td rowspan="1" colspan="1">0.29</td><td rowspan="1" colspan="1">0.31</td><td rowspan="1" colspan="1">0.35</td><td rowspan="1" colspan="1">0.30</td><td rowspan="1" colspan="1">0.32</td><td rowspan="1" colspan="1">0.33</td><td rowspan="1" colspan="1">0.34</td><td rowspan="1" colspan="1">0.32</td><td rowspan="1" colspan="1">0.32</td><td rowspan="1" colspan="1">0.31</td><td rowspan="1" colspan="1">0.35</td><td rowspan="1" colspan="1">0.29</td><td rowspan="1" colspan="1">0.32</td></tr><tr><td rowspan="1" colspan="1">
                    <bold><abbrev xmlns:xlink="http://www.w3.org/1999/xlink" xlink:title="antennomere" id="ABBRID0EFBAG" xlink:type="simple">ANT</abbrev> III</bold>
                  </td><td rowspan="1" colspan="1">0.70</td><td rowspan="1" colspan="1">0.71</td><td rowspan="1" colspan="1">0.75</td><td rowspan="1" colspan="1">0.71</td><td rowspan="1" colspan="1">0.74</td><td rowspan="1" colspan="1">0.68</td><td rowspan="1" colspan="1">0.72</td><td rowspan="1" colspan="1">0.68</td><td rowspan="1" colspan="1">0.71</td><td rowspan="1" colspan="1">0.66</td><td rowspan="1" colspan="1">0.66</td><td rowspan="1" colspan="1">0.75</td><td rowspan="1" colspan="1">0.71</td></tr><tr><td rowspan="1" colspan="1">
                    <bold><abbrev xmlns:xlink="http://www.w3.org/1999/xlink" xlink:title="antennomere" id="ABBRID0EXCAG" xlink:type="simple">ANT</abbrev> IV</bold>
                  </td><td rowspan="1" colspan="1">0.85</td><td rowspan="1" colspan="1">0.80</td><td rowspan="1" colspan="1">0.95</td><td rowspan="1" colspan="1">0.95</td><td rowspan="1" colspan="1">0.97</td><td rowspan="1" colspan="1">0.94</td><td rowspan="1" colspan="1">0.91</td><td rowspan="1" colspan="1">0.84</td><td rowspan="1" colspan="1">0.85</td><td rowspan="1" colspan="1">0.87</td><td rowspan="1" colspan="1">0.97</td><td rowspan="1" colspan="1">0.80</td><td rowspan="1" colspan="1">0.89</td></tr><tr><td rowspan="1" colspan="1">
                    <bold><abbrev xmlns:xlink="http://www.w3.org/1999/xlink" xlink:title="pronotum length on midline" id="ABBRID0EJEAG" xlink:type="simple">PL</abbrev></bold>
                  </td><td rowspan="1" colspan="1">0.30</td><td rowspan="1" colspan="1">0.27</td><td rowspan="1" colspan="1">0.32</td><td rowspan="1" colspan="1">0.28</td><td rowspan="1" colspan="1">0.31</td><td rowspan="1" colspan="1">0.30</td><td rowspan="1" colspan="1">0.32</td><td rowspan="1" colspan="1">0.30</td><td rowspan="1" colspan="1">0.31</td><td rowspan="1" colspan="1">0.31</td><td rowspan="1" colspan="1">0.32</td><td rowspan="1" colspan="1">0.27</td><td rowspan="1" colspan="1">0.30</td></tr><tr><td rowspan="1" colspan="1">
                    <bold><abbrev xmlns:xlink="http://www.w3.org/1999/xlink" xlink:title="abdomen length on midline" id="ABBRID0E1FAG" xlink:type="simple">AL</abbrev></bold>
                  </td><td rowspan="1" colspan="1">1.23</td><td rowspan="1" colspan="1">1.10</td><td rowspan="1" colspan="1">1.10</td><td rowspan="1" colspan="1">1.03</td><td rowspan="1" colspan="1">1.03</td><td rowspan="1" colspan="1">1.16</td><td rowspan="1" colspan="1">1.21</td><td rowspan="1" colspan="1">1.23</td><td rowspan="1" colspan="1">1.27</td><td rowspan="1" colspan="1">1.12</td><td rowspan="1" colspan="1">1.27</td><td rowspan="1" colspan="1">1.03</td><td rowspan="1" colspan="1">1.15</td></tr><tr><td rowspan="1" colspan="14">
                    <bold>Fore leg</bold>
                  </td></tr><tr><td rowspan="1" colspan="1">
                    <bold><abbrev xmlns:xlink="http://www.w3.org/1999/xlink" xlink:title="femoral length" id="ABBRID0ESHAG" xlink:type="simple">FEM</abbrev></bold>
                  </td><td rowspan="1" colspan="1">1.10</td><td rowspan="1" colspan="1">1.13</td><td rowspan="1" colspan="1">1.11</td><td rowspan="1" colspan="1">1.02</td><td rowspan="1" colspan="1">1.07</td><td rowspan="1" colspan="1">1.16</td><td rowspan="1" colspan="1">1.14</td><td rowspan="1" colspan="1">1.14</td><td rowspan="1" colspan="1">1.16</td><td rowspan="1" colspan="1">1.16</td><td rowspan="1" colspan="1">1.16</td><td rowspan="1" colspan="1">1.02</td><td rowspan="1" colspan="1">1.12</td></tr><tr><td rowspan="1" colspan="1">
                    <bold><abbrev xmlns:xlink="http://www.w3.org/1999/xlink" xlink:title="tibial length" id="ABBRID0EDJAG" xlink:type="simple">TIB</abbrev></bold>
                  </td><td rowspan="1" colspan="1">1.10</td><td rowspan="1" colspan="1">1.19</td><td rowspan="1" colspan="1">1.14</td><td rowspan="1" colspan="1">1.12</td><td rowspan="1" colspan="1">1.12</td><td rowspan="1" colspan="1">1.15</td><td rowspan="1" colspan="1">1.16</td><td rowspan="1" colspan="1">1.12</td><td rowspan="1" colspan="1">1.16</td><td rowspan="1" colspan="1">1.11</td><td rowspan="1" colspan="1">1.19</td><td rowspan="1" colspan="1">1.10</td><td rowspan="1" colspan="1">1.14</td></tr><tr><td rowspan="1" colspan="1">
                    <bold><abbrev xmlns:xlink="http://www.w3.org/1999/xlink" xlink:title="tarsomeres" id="ABBRID0EUKAG" xlink:type="simple">TAR</abbrev> I</bold>
                  </td><td rowspan="1" colspan="1">0.10</td><td rowspan="1" colspan="1">0.06</td><td rowspan="1" colspan="1">0.07</td><td rowspan="1" colspan="1">0.07</td><td rowspan="1" colspan="1">0.10</td><td rowspan="1" colspan="1">0.08</td><td rowspan="1" colspan="1">0.08</td><td rowspan="1" colspan="1">0.09</td><td rowspan="1" colspan="1">0.09</td><td rowspan="1" colspan="1">0.09</td><td rowspan="1" colspan="1">0.10</td><td rowspan="1" colspan="1">0.06</td><td rowspan="1" colspan="1">0.08</td></tr><tr><td rowspan="1" colspan="1">
                    <bold><abbrev xmlns:xlink="http://www.w3.org/1999/xlink" xlink:title="tarsomeres" id="ABBRID0EGMAG" xlink:type="simple">TAR</abbrev> II</bold>
                  </td><td rowspan="1" colspan="1">0.27</td><td rowspan="1" colspan="1">0.32</td><td rowspan="1" colspan="1">0.31</td><td rowspan="1" colspan="1">0.31</td><td rowspan="1" colspan="1">0.26</td><td rowspan="1" colspan="1">0.31</td><td rowspan="1" colspan="1">0.29</td><td rowspan="1" colspan="1">0.28</td><td rowspan="1" colspan="1">0.31</td><td rowspan="1" colspan="1">0.34</td><td rowspan="1" colspan="1">0.34</td><td rowspan="1" colspan="1">0.26</td><td rowspan="1" colspan="1">0.30</td></tr><tr><td rowspan="1" colspan="14">
                    <bold>Mid leg</bold>
                  </td></tr><tr><td rowspan="1" colspan="1">
                    <bold><abbrev xmlns:xlink="http://www.w3.org/1999/xlink" xlink:title="femoral length" id="ABBRID0E6NAG" xlink:type="simple">FEM</abbrev></bold>
                  </td><td rowspan="1" colspan="1">1.82</td><td rowspan="1" colspan="1">1.83</td><td rowspan="1" colspan="1">1.77</td><td rowspan="1" colspan="1">1.75</td><td rowspan="1" colspan="1">1.79</td><td rowspan="1" colspan="1">1.82</td><td rowspan="1" colspan="1">1.86</td><td rowspan="1" colspan="1">1.74</td><td rowspan="1" colspan="1">1.86</td><td rowspan="1" colspan="1">1.75</td><td rowspan="1" colspan="1">1.86</td><td rowspan="1" colspan="1">1.74</td><td rowspan="1" colspan="1">1.80</td></tr><tr><td rowspan="1" colspan="1">
                    <bold><abbrev xmlns:xlink="http://www.w3.org/1999/xlink" xlink:title="tibial length" id="ABBRID0EQPAG" xlink:type="simple">TIB</abbrev></bold>
                  </td><td rowspan="1" colspan="1">2.64</td><td rowspan="1" colspan="1">2.64</td><td rowspan="1" colspan="1">2.61</td><td rowspan="1" colspan="1">2.46</td><td rowspan="1" colspan="1">2.69</td><td rowspan="1" colspan="1">2.55</td><td rowspan="1" colspan="1">2.66</td><td rowspan="1" colspan="1">2.61</td><td rowspan="1" colspan="1">2.62</td><td rowspan="1" colspan="1">2.62</td><td rowspan="1" colspan="1">2.69</td><td rowspan="1" colspan="1">2.46</td><td rowspan="1" colspan="1">2.61</td></tr><tr><td rowspan="1" colspan="1">
                    <bold><abbrev xmlns:xlink="http://www.w3.org/1999/xlink" xlink:title="tarsomeres" id="ABBRID0EBRAG" xlink:type="simple">TAR</abbrev> I</bold>
                  </td><td rowspan="1" colspan="1">0.93</td><td rowspan="1" colspan="1">0.87</td><td rowspan="1" colspan="1">0.87</td><td rowspan="1" colspan="1">0.63</td><td rowspan="1" colspan="1">0.88</td><td rowspan="1" colspan="1">0.81</td><td rowspan="1" colspan="1">0.87</td><td rowspan="1" colspan="1">0.80</td><td rowspan="1" colspan="1">0.82</td><td rowspan="1" colspan="1">0.88</td><td rowspan="1" colspan="1">0.93</td><td rowspan="1" colspan="1">0.63</td><td rowspan="1" colspan="1">0.84</td></tr><tr><td rowspan="1" colspan="1">
                    <bold><abbrev xmlns:xlink="http://www.w3.org/1999/xlink" xlink:title="tarsomeres" id="ABBRID0ETSAG" xlink:type="simple">TAR</abbrev> II</bold>
                  </td><td rowspan="1" colspan="1">0.68</td><td rowspan="1" colspan="1">0.71</td><td rowspan="1" colspan="1">0.73</td><td rowspan="1" colspan="1">0.52</td><td rowspan="1" colspan="1">0.79</td><td rowspan="1" colspan="1">0.73</td><td rowspan="1" colspan="1">0.70</td><td rowspan="1" colspan="1">0.73</td><td rowspan="1" colspan="1">0.50</td><td rowspan="1" colspan="1">0.68</td><td rowspan="1" colspan="1">0.79</td><td rowspan="1" colspan="1">0.50</td><td rowspan="1" colspan="1">0.68</td></tr><tr><td rowspan="1" colspan="14">
                    <bold>Hind leg</bold>
                  </td></tr><tr><td rowspan="1" colspan="1">
                    <bold><abbrev xmlns:xlink="http://www.w3.org/1999/xlink" xlink:title="femoral length" id="ABBRID0EMUAG" xlink:type="simple">FEM</abbrev></bold>
                  </td><td rowspan="1" colspan="1">2.27</td><td rowspan="1" colspan="1">2.19</td><td rowspan="1" colspan="1">2.21</td><td rowspan="1" colspan="1">2.19</td><td rowspan="1" colspan="1">2.22</td><td rowspan="1" colspan="1">2.22</td><td rowspan="1" colspan="1">2.24</td><td rowspan="1" colspan="1">2.25</td><td rowspan="1" colspan="1">2.10</td><td rowspan="1" colspan="1">2.23</td><td rowspan="1" colspan="1">2.27</td><td rowspan="1" colspan="1">2.10</td><td rowspan="1" colspan="1">2.21</td></tr><tr><td rowspan="1" colspan="1">
                    <bold><abbrev xmlns:xlink="http://www.w3.org/1999/xlink" xlink:title="tibial length" id="ABBRID0E4VAG" xlink:type="simple">TIB</abbrev></bold>
                  </td><td rowspan="1" colspan="1">0.93</td><td rowspan="1" colspan="1">0.92</td><td rowspan="1" colspan="1">0.93</td><td rowspan="1" colspan="1">0.89</td><td rowspan="1" colspan="1">0.91</td><td rowspan="1" colspan="1">0.81</td><td rowspan="1" colspan="1">0.92</td><td rowspan="1" colspan="1">0.88</td><td rowspan="1" colspan="1">0.92</td><td rowspan="1" colspan="1">0.92</td><td rowspan="1" colspan="1">0.93</td><td rowspan="1" colspan="1">0.81</td><td rowspan="1" colspan="1">0.90</td></tr><tr><td rowspan="1" colspan="1">
                    <bold><abbrev xmlns:xlink="http://www.w3.org/1999/xlink" xlink:title="tarsomeres" id="ABBRID0EOXAG" xlink:type="simple">TAR</abbrev> I</bold>
                  </td><td rowspan="1" colspan="1">0.22</td><td rowspan="1" colspan="1">0.21</td><td rowspan="1" colspan="1">0.22</td><td rowspan="1" colspan="1">0.21</td><td rowspan="1" colspan="1">0.22</td><td rowspan="1" colspan="1">0.19</td><td rowspan="1" colspan="1">0.21</td><td rowspan="1" colspan="1">0.21</td><td rowspan="1" colspan="1">0.22</td><td rowspan="1" colspan="1">0.21</td><td rowspan="1" colspan="1">0.22</td><td rowspan="1" colspan="1">0.19</td><td rowspan="1" colspan="1">0.21</td></tr><tr><td rowspan="1" colspan="1">
                    <bold><abbrev xmlns:xlink="http://www.w3.org/1999/xlink" xlink:title="tarsomeres" id="ABBRID0EAZAG" xlink:type="simple">TAR</abbrev> II</bold>
                  </td><td rowspan="1" colspan="1">0.27</td><td rowspan="1" colspan="1">0.27</td><td rowspan="1" colspan="1">0.27</td><td rowspan="1" colspan="1">0.26</td><td rowspan="1" colspan="1">0.28</td><td rowspan="1" colspan="1">0.25</td><td rowspan="1" colspan="1">0.26</td><td rowspan="1" colspan="1">0.26</td><td rowspan="1" colspan="1">0.26</td><td rowspan="1" colspan="1">0.27</td><td rowspan="1" colspan="1">0.28</td><td rowspan="1" colspan="1">0.25</td><td rowspan="1" colspan="1">0.27</td></tr></tbody></table></table-wrap><fig id="F4" position="float" orientation="portrait"><object-id xmlns:xlink="http://www.w3.org/1999/xlink" content-type="doi" xlink:type="simple">10.3897/zookeys.1043.58548.figure4</object-id><object-id xmlns:xlink="http://www.w3.org/1999/xlink" content-type="arpha" xlink:type="simple">FFC45478-4FCD-5342-8469-BA7AE40B2008</object-id><label>Figure 4.</label><caption><p><italic><tp:taxon-name><tp:taxon-name-part taxon-name-part-type="genus" reg="Telmatometropsis">Telmatometropsis</tp:taxon-name-part> <tp:taxon-name-part taxon-name-part-type="species" reg="fredyi">fredyi</tp:taxon-name-part></tp:taxon-name></italic> gen. nov, sp. nov., scanning electron micrographs <bold>A–C</bold> male <bold>A</bold> fore pretarsal claw, lateral view <bold>B</bold> fore tarsomere II, area with cuticular pegs adjacent to pretarsal claw insertion, ventral view <bold>C</bold> apex of fore tibia with grooming structures, ventral view <bold>D</bold> female, apex of fore tibia with grooming structures, ventral view. Scale bars: 20 μm (<bold>A</bold>); 10 μm (<bold>B, C, D</bold>).</p></caption><graphic xmlns:xlink="http://www.w3.org/1999/xlink" xlink:href="zookeys-1043-087-g004.jpg" position="float" orientation="portrait" xlink:type="simple" id="oo_554397.jpg"><uri content-type="original_file" xlink:type="simple">https://binary.pensoft.net/fig/554397</uri></graphic></fig><fig id="F5" position="float" orientation="portrait"><object-id xmlns:xlink="http://www.w3.org/1999/xlink" content-type="doi" xlink:type="simple">10.3897/zookeys.1043.58548.figure5</object-id><object-id xmlns:xlink="http://www.w3.org/1999/xlink" content-type="arpha" xlink:type="simple">9DED43AA-DD50-566F-B9BB-0040BB484CC5</object-id><label>Figure 5.</label><caption><p><italic><tp:taxon-name><tp:taxon-name-part taxon-name-part-type="genus" reg="Telmatometropsis">Telmatometropsis</tp:taxon-name-part> <tp:taxon-name-part taxon-name-part-type="species" reg="fredyi">fredyi</tp:taxon-name-part></tp:taxon-name></italic> gen. nov, sp. nov., male, scanning electron micrographs <bold>A</bold> proctiger, dorsal view <bold>B</bold> paramere, lateral view <bold>C</bold> detail of paramere setiferation <bold>D–E</bold> sclerites <bold>D</bold> lateral view <bold>E</bold> dorsal view. Abbreviations: sclerite (ls), dorsal sclerite (ds). Scale bars: 40 μm (<bold>A</bold>); 20 μm (<bold>B</bold>); 0.25 mm (<bold>D–E</bold>).</p></caption><graphic xmlns:xlink="http://www.w3.org/1999/xlink" xlink:href="zookeys-1043-087-g005.jpg" position="float" orientation="portrait" xlink:type="simple" id="oo_554398.jpg"><uri content-type="original_file" xlink:type="simple">https://binary.pensoft.net/fig/554398</uri></graphic></fig><p><bold>Female.</bold> [For measurements see Table <xref ref-type="table" rid="T3">3</xref>.] Similar in color and structure to male, but larger and more robust (Fig. <xref ref-type="fig" rid="F6">6A–C</xref>). Central spot on metanotum quadrate (Fig. <xref ref-type="fig" rid="F6">6A</xref>). Spot on metasternum inverted “T”-shaped (Fig. <xref ref-type="fig" rid="F6">6B</xref>). Abdominal mediotergites dark brown, with central yellow spots; mediotergites II–IX with pruinose patches laterally (Fig. <xref ref-type="fig" rid="F6">6C</xref>); laterotergites without patches of light setae (Fig. <xref ref-type="fig" rid="F6">6A</xref>). Fore leg: femur slightly curved at the base (Fig. <xref ref-type="fig" rid="F6">6D</xref>), with 3–7 bristles; tibia with grooming structures (Fig. <xref ref-type="fig" rid="F4">4D</xref>); tarsomere II cylindrical, flattened laterally (Fig. <xref ref-type="fig" rid="F6">6E</xref>). Abdominal laterotergites elevated by almost 90° (Fig. <xref ref-type="fig" rid="F6">6A</xref>).</p><table-wrap id="T3" position="float" orientation="portrait"><label>Table 3.</label><caption><p>Measurements of female morphological structures of <italic><tp:taxon-name><tp:taxon-name-part taxon-name-part-type="genus" reg="Telmatometropsis">Telmatometropsis</tp:taxon-name-part> <tp:taxon-name-part taxon-name-part-type="species" reg="fredyi">fredyi</tp:taxon-name-part></tp:taxon-name></italic> sp. nov.</p></caption><table id="TID0EL6BG" rules="all"><tbody><tr><th rowspan="1" colspan="1">Structure</th><th rowspan="1" colspan="1">Female 1</th><th rowspan="1" colspan="1">Female 2</th><th rowspan="1" colspan="1">Female 3</th><th rowspan="1" colspan="1">Female 4</th><th rowspan="1" colspan="1">Female 5</th><th rowspan="1" colspan="1">Female 6</th><th rowspan="1" colspan="1">Female 7</th><th rowspan="1" colspan="1">Female 8</th><th rowspan="1" colspan="1">Female 9</th><th rowspan="1" colspan="1">Female 10</th><th rowspan="1" colspan="1">Maximum</th><th rowspan="1" colspan="1">Minimum</th><th rowspan="1" colspan="1">Average</th></tr><tr><td rowspan="1" colspan="1">
                    <bold><abbrev xmlns:xlink="http://www.w3.org/1999/xlink" xlink:title="body length" id="ABBRID0ERABG" xlink:type="simple">BL</abbrev></bold>
                  </td><td rowspan="1" colspan="1">3.30</td><td rowspan="1" colspan="1">3.62</td><td rowspan="1" colspan="1">3.65</td><td rowspan="1" colspan="1">3.54</td><td rowspan="1" colspan="1">3.56</td><td rowspan="1" colspan="1">3.46</td><td rowspan="1" colspan="1">3.47</td><td rowspan="1" colspan="1">3.91</td><td rowspan="1" colspan="1">3.85</td><td rowspan="1" colspan="1">3.42</td><td rowspan="1" colspan="1">3.91</td><td rowspan="1" colspan="1">3.30</td><td rowspan="1" colspan="1">3.58</td></tr><tr><td rowspan="1" colspan="1">
                    <bold><abbrev xmlns:xlink="http://www.w3.org/1999/xlink" xlink:title="body width" id="ABBRID0ECCBG" xlink:type="simple">BW</abbrev></bold>
                  </td><td rowspan="1" colspan="1">1.50</td><td rowspan="1" colspan="1">1.50</td><td rowspan="1" colspan="1">1.51</td><td rowspan="1" colspan="1">1.52</td><td rowspan="1" colspan="1">1.51</td><td rowspan="1" colspan="1">1.47</td><td rowspan="1" colspan="1">1.44</td><td rowspan="1" colspan="1">1.50</td><td rowspan="1" colspan="1">1.50</td><td rowspan="1" colspan="1">1.46</td><td rowspan="1" colspan="1">1.52</td><td rowspan="1" colspan="1">1.44</td><td rowspan="1" colspan="1">1.49</td></tr><tr><td rowspan="1" colspan="1">
                    <bold><abbrev xmlns:xlink="http://www.w3.org/1999/xlink" xlink:title="head width through eyes" id="ABBRID0ETDBG" xlink:type="simple">HW</abbrev></bold>
                  </td><td rowspan="1" colspan="1">0.34</td><td rowspan="1" colspan="1">0.34</td><td rowspan="1" colspan="1">0.36</td><td rowspan="1" colspan="1">0.35</td><td rowspan="1" colspan="1">0.35</td><td rowspan="1" colspan="1">0.36</td><td rowspan="1" colspan="1">0.37</td><td rowspan="1" colspan="1">0.36</td><td rowspan="1" colspan="1">0.36</td><td rowspan="1" colspan="1">0.36</td><td rowspan="1" colspan="1">0.37</td><td rowspan="1" colspan="1">0.34</td><td rowspan="1" colspan="1">0.36</td></tr><tr><td rowspan="1" colspan="1">
                    <bold><abbrev xmlns:xlink="http://www.w3.org/1999/xlink" xlink:title="antennomere" id="ABBRID0EEFBG" xlink:type="simple">ANT</abbrev> I</bold>
                  </td><td rowspan="1" colspan="1">0.49</td><td rowspan="1" colspan="1">0.55</td><td rowspan="1" colspan="1">0.53</td><td rowspan="1" colspan="1">0.54</td><td rowspan="1" colspan="1">0.53</td><td rowspan="1" colspan="1">0.55</td><td rowspan="1" colspan="1">0.54</td><td rowspan="1" colspan="1">0.54</td><td rowspan="1" colspan="1">0.55</td><td rowspan="1" colspan="1">0.51</td><td rowspan="1" colspan="1">0.55</td><td rowspan="1" colspan="1">0.49</td><td rowspan="1" colspan="1">0.53</td></tr><tr><td rowspan="1" colspan="1">
                    <bold><abbrev xmlns:xlink="http://www.w3.org/1999/xlink" xlink:title="antennomere" id="ABBRID0EWGBG" xlink:type="simple">ANT</abbrev> II</bold>
                  </td><td rowspan="1" colspan="1">0.35</td><td rowspan="1" colspan="1">0.34</td><td rowspan="1" colspan="1">0.36</td><td rowspan="1" colspan="1">0.35</td><td rowspan="1" colspan="1">0.34</td><td rowspan="1" colspan="1">0.37</td><td rowspan="1" colspan="1">0.33</td><td rowspan="1" colspan="1">0.36</td><td rowspan="1" colspan="1">0.36</td><td rowspan="1" colspan="1">0.34</td><td rowspan="1" colspan="1">0.37</td><td rowspan="1" colspan="1">0.33</td><td rowspan="1" colspan="1">0.35</td></tr><tr><td rowspan="1" colspan="1">
                    <bold><abbrev xmlns:xlink="http://www.w3.org/1999/xlink" xlink:title="antennomere" id="ABBRID0EIIBG" xlink:type="simple">ANT</abbrev> III</bold>
                  </td><td rowspan="1" colspan="1">0.74</td><td rowspan="1" colspan="1">0.71</td><td rowspan="1" colspan="1">0.74</td><td rowspan="1" colspan="1">0.73</td><td rowspan="1" colspan="1">0.78</td><td rowspan="1" colspan="1">0.81</td><td rowspan="1" colspan="1">0.68</td><td rowspan="1" colspan="1">0.83</td><td rowspan="1" colspan="1">0.79</td><td rowspan="1" colspan="1">0.73</td><td rowspan="1" colspan="1">0.83</td><td rowspan="1" colspan="1">0.68</td><td rowspan="1" colspan="1">0.75</td></tr><tr><td rowspan="1" colspan="1">
                    <bold><abbrev xmlns:xlink="http://www.w3.org/1999/xlink" xlink:title="antennomere" id="ABBRID0E1JBG" xlink:type="simple">ANT</abbrev> IV</bold>
                  </td><td rowspan="1" colspan="1">0.91</td><td rowspan="1" colspan="1">0.79</td><td rowspan="1" colspan="1">0.95</td><td rowspan="1" colspan="1">1.02</td><td rowspan="1" colspan="1">0.97</td><td rowspan="1" colspan="1">0.95</td><td rowspan="1" colspan="1">0.91</td><td rowspan="1" colspan="1">1.00</td><td rowspan="1" colspan="1">0.93</td><td rowspan="1" colspan="1">0.91</td><td rowspan="1" colspan="1">1.02</td><td rowspan="1" colspan="1">0.79</td><td rowspan="1" colspan="1">0.93</td></tr><tr><td rowspan="1" colspan="1">
                    <bold><abbrev xmlns:xlink="http://www.w3.org/1999/xlink" xlink:title="pronotum length on midline" id="ABBRID0EMLBG" xlink:type="simple">PL</abbrev></bold>
                  </td><td rowspan="1" colspan="1">0.29</td><td rowspan="1" colspan="1">0.32</td><td rowspan="1" colspan="1">0.33</td><td rowspan="1" colspan="1">0.30</td><td rowspan="1" colspan="1">0.31</td><td rowspan="1" colspan="1">0.33</td><td rowspan="1" colspan="1">0.34</td><td rowspan="1" colspan="1">0.34</td><td rowspan="1" colspan="1">0.32</td><td rowspan="1" colspan="1">0.30</td><td rowspan="1" colspan="1">0.34</td><td rowspan="1" colspan="1">0.29</td><td rowspan="1" colspan="1">0.32</td></tr><tr><td rowspan="1" colspan="1">
                    <bold><abbrev xmlns:xlink="http://www.w3.org/1999/xlink" xlink:title="abdomen length on midline" id="ABBRID0E4MBG" xlink:type="simple">AL</abbrev></bold>
                  </td><td rowspan="1" colspan="1">1.53</td><td rowspan="1" colspan="1">1.71</td><td rowspan="1" colspan="1">1.72</td><td rowspan="1" colspan="1">1.70</td><td rowspan="1" colspan="1">1.72</td><td rowspan="1" colspan="1">1.63</td><td rowspan="1" colspan="1">1.64</td><td rowspan="1" colspan="1">1.90</td><td rowspan="1" colspan="1">1.82</td><td rowspan="1" colspan="1">1.60</td><td rowspan="1" colspan="1">1.90</td><td rowspan="1" colspan="1">1.53</td><td rowspan="1" colspan="1">1.70</td></tr><tr><td rowspan="1" colspan="14">
                    <bold>Fore leg</bold>
                  </td></tr><tr><td rowspan="1" colspan="1">
                    <bold><abbrev xmlns:xlink="http://www.w3.org/1999/xlink" xlink:title="femoral length" id="ABBRID0EVOBG" xlink:type="simple">FEM</abbrev></bold>
                  </td><td rowspan="1" colspan="1">1.12</td><td rowspan="1" colspan="1">1.08</td><td rowspan="1" colspan="1">1.17</td><td rowspan="1" colspan="1">1.13</td><td rowspan="1" colspan="1">1.18</td><td rowspan="1" colspan="1">1.19</td><td rowspan="1" colspan="1">1.14</td><td rowspan="1" colspan="1">1.14</td><td rowspan="1" colspan="1">1.14</td><td rowspan="1" colspan="1">1.18</td><td rowspan="1" colspan="1">1.19</td><td rowspan="1" colspan="1">1.08</td><td rowspan="1" colspan="1">1.15</td></tr><tr><td rowspan="1" colspan="1">
                    <bold><abbrev xmlns:xlink="http://www.w3.org/1999/xlink" xlink:title="tibial length" id="ABBRID0EGQBG" xlink:type="simple">TIB</abbrev></bold>
                  </td><td rowspan="1" colspan="1">1.04</td><td rowspan="1" colspan="1">1.07</td><td rowspan="1" colspan="1">1.10</td><td rowspan="1" colspan="1">1.07</td><td rowspan="1" colspan="1">1.09</td><td rowspan="1" colspan="1">1.08</td><td rowspan="1" colspan="1">1.09</td><td rowspan="1" colspan="1">1.10</td><td rowspan="1" colspan="1">1.13</td><td rowspan="1" colspan="1">1.10</td><td rowspan="1" colspan="1">1.13</td><td rowspan="1" colspan="1">1.04</td><td rowspan="1" colspan="1">1.09</td></tr><tr><td rowspan="1" colspan="1">
                    <bold><abbrev xmlns:xlink="http://www.w3.org/1999/xlink" xlink:title="tarsomeres" id="ABBRID0EXRBG" xlink:type="simple">TAR</abbrev> I</bold>
                  </td><td rowspan="1" colspan="1">0.10</td><td rowspan="1" colspan="1">0.09</td><td rowspan="1" colspan="1">0.09</td><td rowspan="1" colspan="1">0.11</td><td rowspan="1" colspan="1">0.12</td><td rowspan="1" colspan="1">0.10</td><td rowspan="1" colspan="1">0.12</td><td rowspan="1" colspan="1">0.08</td><td rowspan="1" colspan="1">0.08</td><td rowspan="1" colspan="1">0.10</td><td rowspan="1" colspan="1">0.12</td><td rowspan="1" colspan="1">0.08</td><td rowspan="1" colspan="1">0.10</td></tr><tr><td rowspan="1" colspan="1">
                    <bold><abbrev xmlns:xlink="http://www.w3.org/1999/xlink" xlink:title="tarsomeres" id="ABBRID0EJTBG" xlink:type="simple">TAR</abbrev> II</bold>
                  </td><td rowspan="1" colspan="1">0.34</td><td rowspan="1" colspan="1">0.43</td><td rowspan="1" colspan="1">0.43</td><td rowspan="1" colspan="1">0.37</td><td rowspan="1" colspan="1">0.40</td><td rowspan="1" colspan="1">0.41</td><td rowspan="1" colspan="1">0.40</td><td rowspan="1" colspan="1">0.40</td><td rowspan="1" colspan="1">0.43</td><td rowspan="1" colspan="1">0.39</td><td rowspan="1" colspan="1">0.43</td><td rowspan="1" colspan="1">0.34</td><td rowspan="1" colspan="1">0.40</td></tr><tr><td rowspan="1" colspan="14">
                    <bold>Mid leg</bold>
                  </td></tr><tr><td rowspan="1" colspan="1">
                    <bold><abbrev xmlns:xlink="http://www.w3.org/1999/xlink" xlink:title="femoral length" id="ABBRID0ECVBG" xlink:type="simple">FEM</abbrev></bold>
                  </td><td rowspan="1" colspan="1">2.08</td><td rowspan="1" colspan="1">2.11</td><td rowspan="1" colspan="1">2.10</td><td rowspan="1" colspan="1">2.10</td><td rowspan="1" colspan="1">2.20</td><td rowspan="1" colspan="1">2.22</td><td rowspan="1" colspan="1">2.06</td><td rowspan="1" colspan="1">2.16</td><td rowspan="1" colspan="1">2.00</td><td rowspan="1" colspan="1">2.09</td><td rowspan="1" colspan="1">2.22</td><td rowspan="1" colspan="1">2.00</td><td rowspan="1" colspan="1">2.11</td></tr><tr><td rowspan="1" colspan="1">
                    <bold><abbrev xmlns:xlink="http://www.w3.org/1999/xlink" xlink:title="tibial length" id="ABBRID0ETWBG" xlink:type="simple">TIB</abbrev></bold>
                  </td><td rowspan="1" colspan="1">3.14</td><td rowspan="1" colspan="1">2.98</td><td rowspan="1" colspan="1">3.11</td><td rowspan="1" colspan="1">3.15</td><td rowspan="1" colspan="1">3.14</td><td rowspan="1" colspan="1">3.21</td><td rowspan="1" colspan="1">3.13</td><td rowspan="1" colspan="1">3.07</td><td rowspan="1" colspan="1">2.77</td><td rowspan="1" colspan="1">3.07</td><td rowspan="1" colspan="1">3.21</td><td rowspan="1" colspan="1">2.77</td><td rowspan="1" colspan="1">3.08</td></tr><tr><td rowspan="1" colspan="1">
                    <bold><abbrev xmlns:xlink="http://www.w3.org/1999/xlink" xlink:title="tarsomeres" id="ABBRID0EEYBG" xlink:type="simple">TAR</abbrev> I</bold>
                  </td><td rowspan="1" colspan="1">1.09</td><td rowspan="1" colspan="1">0.96</td><td rowspan="1" colspan="1">1.07</td><td rowspan="1" colspan="1">1.07</td><td rowspan="1" colspan="1">1.00</td><td rowspan="1" colspan="1">1.09</td><td rowspan="1" colspan="1">1.02</td><td rowspan="1" colspan="1">1.02</td><td rowspan="1" colspan="1">0.96</td><td rowspan="1" colspan="1">1.06</td><td rowspan="1" colspan="1">1.09</td><td rowspan="1" colspan="1">0.96</td><td rowspan="1" colspan="1">1.03</td></tr><tr><td rowspan="1" colspan="1">
                    <bold><abbrev xmlns:xlink="http://www.w3.org/1999/xlink" xlink:title="tarsomeres" id="ABBRID0EWZBG" xlink:type="simple">TAR</abbrev> II</bold>
                  </td><td rowspan="1" colspan="1">0.71</td><td rowspan="1" colspan="1">0.81</td><td rowspan="1" colspan="1">0.83</td><td rowspan="1" colspan="1">0.86</td><td rowspan="1" colspan="1">0.70</td><td rowspan="1" colspan="1">0.89</td><td rowspan="1" colspan="1">0.84</td><td rowspan="1" colspan="1">0.84</td><td rowspan="1" colspan="1">0.69</td><td rowspan="1" colspan="1">0.85</td><td rowspan="1" colspan="1">0.89</td><td rowspan="1" colspan="1">0.69</td><td rowspan="1" colspan="1">0.80</td></tr><tr><td rowspan="1" colspan="14">
                    <bold>Hind leg</bold>
                  </td></tr><tr><td rowspan="1" colspan="1">
                    <bold><abbrev xmlns:xlink="http://www.w3.org/1999/xlink" xlink:title="femoral length" id="ABBRID0EP2BG" xlink:type="simple">FEM</abbrev></bold>
                  </td><td rowspan="1" colspan="1">2.60</td><td rowspan="1" colspan="1">2.52</td><td rowspan="1" colspan="1">2.63</td><td rowspan="1" colspan="1">2.46</td><td rowspan="1" colspan="1">2.67</td><td rowspan="1" colspan="1">2.63</td><td rowspan="1" colspan="1">2.63</td><td rowspan="1" colspan="1">2.67</td><td rowspan="1" colspan="1">2.67</td><td rowspan="1" colspan="1">2.61</td><td rowspan="1" colspan="1">2.67</td><td rowspan="1" colspan="1">2.46</td><td rowspan="1" colspan="1">2.61</td></tr><tr><td rowspan="1" colspan="1">
                    <bold><abbrev xmlns:xlink="http://www.w3.org/1999/xlink" xlink:title="tibial length" id="ABBRID0EA4BG" xlink:type="simple">TIB</abbrev></bold>
                  </td><td rowspan="1" colspan="1">1.15</td><td rowspan="1" colspan="1">1.11</td><td rowspan="1" colspan="1">1.14</td><td rowspan="1" colspan="1">1.17</td><td rowspan="1" colspan="1">1.15</td><td rowspan="1" colspan="1">1.13</td><td rowspan="1" colspan="1">1.12</td><td rowspan="1" colspan="1">1.12</td><td rowspan="1" colspan="1">1.05</td><td rowspan="1" colspan="1">1.14</td><td rowspan="1" colspan="1">1.17</td><td rowspan="1" colspan="1">1.05</td><td rowspan="1" colspan="1">1.13</td></tr><tr><td rowspan="1" colspan="1">
                    <bold><abbrev xmlns:xlink="http://www.w3.org/1999/xlink" xlink:title="tarsomeres" id="ABBRID0ER5BG" xlink:type="simple">TAR</abbrev> I</bold>
                  </td><td rowspan="1" colspan="1">0.26</td><td rowspan="1" colspan="1">0.26</td><td rowspan="1" colspan="1">0.28</td><td rowspan="1" colspan="1">0.27</td><td rowspan="1" colspan="1">0.27</td><td rowspan="1" colspan="1">0.27</td><td rowspan="1" colspan="1">0.27</td><td rowspan="1" colspan="1">0.27</td><td rowspan="1" colspan="1">0.25</td><td rowspan="1" colspan="1">0.27</td><td rowspan="1" colspan="1">0.28</td><td rowspan="1" colspan="1">0.25</td><td rowspan="1" colspan="1">0.27</td></tr><tr><td rowspan="1" colspan="1">
                    <bold><abbrev xmlns:xlink="http://www.w3.org/1999/xlink" xlink:title="tarsomeres" id="ABBRID0EEAAI" xlink:type="simple">TAR</abbrev> II</bold>
                  </td><td rowspan="1" colspan="1">0.33</td><td rowspan="1" colspan="1">0.32</td><td rowspan="1" colspan="1">0.33</td><td rowspan="1" colspan="1">0.34</td><td rowspan="1" colspan="1">0.33</td><td rowspan="1" colspan="1">0.35</td><td rowspan="1" colspan="1">0.34</td><td rowspan="1" colspan="1">0.35</td><td rowspan="1" colspan="1">0.33</td><td rowspan="1" colspan="1">0.31</td><td rowspan="1" colspan="1">0.35</td><td rowspan="1" colspan="1">0.31</td><td rowspan="1" colspan="1">0.33</td></tr></tbody></table></table-wrap><fig id="F6" position="float" orientation="portrait"><object-id xmlns:xlink="http://www.w3.org/1999/xlink" content-type="doi" xlink:type="simple">10.3897/zookeys.1043.58548.figure6</object-id><object-id xmlns:xlink="http://www.w3.org/1999/xlink" content-type="arpha" xlink:type="simple">7E9BCC55-8804-5C70-99B2-19471034FF3F</object-id><label>Figure 6.</label><caption><p><italic><tp:taxon-name><tp:taxon-name-part taxon-name-part-type="genus" reg="Telmatometropsis">Telmatometropsis</tp:taxon-name-part> <tp:taxon-name-part taxon-name-part-type="species" reg="fredyi">fredyi</tp:taxon-name-part></tp:taxon-name></italic> gen. nov, sp. nov., female <bold>A</bold> dorsal view <bold>B</bold> ventral view <bold>C</bold> lateral view <bold>D–E</bold> scanning electron micrographs <bold>D</bold> fore leg, ventral view <bold>E</bold> apex of fore tibia and fore tarsus, ventral view. Scale bars: 1 mm (<bold>A, B, C</bold>); 200 μm (<bold>D</bold>); 100 μm (<bold>E</bold>).</p></caption><graphic xmlns:xlink="http://www.w3.org/1999/xlink" xlink:href="zookeys-1043-087-g006.jpg" position="float" orientation="portrait" xlink:type="simple" id="oo_554399.jpg"><uri content-type="original_file" xlink:type="simple">https://binary.pensoft.net/fig/554399</uri></graphic></fig></tp:treatment-sec><tp:treatment-sec sec-type="type material" id="SECID0E1CAI"><title>Type material.</title><p><bold><italic>Holotype</italic>.</bold> Colombia • apterous male; Valle del Cauca, Buenaventura, La Bocana, lagoon, 8.XI.2003; Molano &amp; Camacho leg. (<named-content xmlns:xlink="http://www.w3.org/1999/xlink" content-type="dwc:institutional_code" xlink:type="simple">UPTC</named-content>-In-00001). <bold><italic>Paratypes</italic>.</bold> 1 apterous female; Valle del Cauca, Buenaventura, La Bocana, lagoon, 4.XI.2004, Molano &amp; Morales leg. (<named-content xmlns:xlink="http://www.w3.org/1999/xlink" content-type="dwc:institutional_code" xlink:type="simple">UPTC</named-content>-In-00002). 5 apterous males and 5 apterous females, same data as for holotype (<named-content xmlns:xlink="http://www.w3.org/1999/xlink" content-type="dwc:institutional_code" xlink:type="simple">UPTC</named-content>-In-00003). 2 apterous males and 2 apterous females; Valle del Cauca, Buenaventura, La Bocana, lagoon, 4.XI.2004, Molano &amp; Morales leg. (<named-content xmlns:xlink="http://www.w3.org/1999/xlink" content-type="dwc:institutional_code" xlink:type="simple">CEIOC</named-content> 76834). 1 apterous female; Valle del Cauca, Buenaventura, Santa Clara, 17.V.2004, Camacho &amp; Molano leg. (<named-content xmlns:xlink="http://www.w3.org/1999/xlink" content-type="dwc:institutional_code" xlink:type="simple">UPTC</named-content>-In-00004). 4 apterous males and 12 apterous females; Valle del Cauca, Buenaventura, La Bocana, lagoon, 4.XI.2004, Molano &amp; Morales leg. (<named-content xmlns:xlink="http://www.w3.org/1999/xlink" content-type="dwc:institutional_code" xlink:type="simple">UPTC</named-content>-In-00208). 2 apterous males and 8 apterous females; Valle del Cauca, Buenaventura, La Bocana, lagoon, 8.XI.2003, Molano &amp; Camacho leg. (<named-content xmlns:xlink="http://www.w3.org/1999/xlink" content-type="dwc:institutional_code" xlink:type="simple">UPTC</named-content> In-00209). 1 apterous male and 1 apterous female; Valle del Cauca, Buenaventura, Punta Arenas, mangrove lagoons, 26.I.1986, M.R. Manzano leg. (<named-content xmlns:xlink="http://www.w3.org/1999/xlink" content-type="dwc:institutional_code" xlink:type="simple">UPTC</named-content>-In-00210).</p></tp:treatment-sec><tp:treatment-sec sec-type="etymology" id="SECID0EREAI"><title>Etymology.</title><p>The new species is named in honor of Professor Fredy Molano, who made a great contribution to the knowledge of <tp:taxon-name><tp:taxon-name-part taxon-name-part-type="infraorder">Gerromorpha</tp:taxon-name-part></tp:taxon-name> from Colombia.</p></tp:treatment-sec><tp:treatment-sec sec-type="habitat" id="SECID0E3EAI"><title>Habitat notes.</title><p>The species inhabits mangrove lagoons in Buenaventura Bay, Valle del Cauca Department, Pacific region of Colombia (Figs <xref ref-type="fig" rid="F7">7</xref>, <xref ref-type="fig" rid="F8">8</xref>).</p><fig id="F7" position="float" orientation="portrait"><object-id xmlns:xlink="http://www.w3.org/1999/xlink" content-type="doi" xlink:type="simple">10.3897/zookeys.1043.58548.figure7</object-id><object-id xmlns:xlink="http://www.w3.org/1999/xlink" content-type="arpha" xlink:type="simple">A01F09D5-8791-53EE-B525-817A7BCF3467</object-id><label>Figure 7.</label><caption><p>Geographical distribution of <italic><tp:taxon-name><tp:taxon-name-part taxon-name-part-type="genus" reg="Telmatometropsis">Telmatometropsis</tp:taxon-name-part> <tp:taxon-name-part taxon-name-part-type="species" reg="fredyi">fredyi</tp:taxon-name-part></tp:taxon-name></italic> gen. nov, sp. nov.</p></caption><graphic xmlns:xlink="http://www.w3.org/1999/xlink" xlink:href="zookeys-1043-087-g007.jpg" position="float" orientation="portrait" xlink:type="simple" id="oo_554400.jpg"><uri content-type="original_file" xlink:type="simple">https://binary.pensoft.net/fig/554400</uri></graphic></fig><fig id="F8" position="float" orientation="portrait"><object-id xmlns:xlink="http://www.w3.org/1999/xlink" content-type="doi" xlink:type="simple">10.3897/zookeys.1043.58548.figure8</object-id><object-id xmlns:xlink="http://www.w3.org/1999/xlink" content-type="arpha" xlink:type="simple">3D38EB6A-8E78-5237-B9BF-D828B0213B7E</object-id><label>Figure 8.</label><caption><p>Type locality of <italic><tp:taxon-name><tp:taxon-name-part taxon-name-part-type="genus" reg="Telmatometropsis">Telmatometropsis</tp:taxon-name-part> <tp:taxon-name-part taxon-name-part-type="species" reg="fredyi">fredyi</tp:taxon-name-part></tp:taxon-name></italic> sp. nov.; mangrove lagoons in Buenaventura Bay, Valle del Cauca, Colombia.</p></caption><graphic xmlns:xlink="http://www.w3.org/1999/xlink" xlink:href="zookeys-1043-087-g008.jpg" position="float" orientation="portrait" xlink:type="simple" id="oo_554401.jpg"><uri content-type="original_file" xlink:type="simple">https://binary.pensoft.net/fig/554401</uri></graphic></fig><fig id="F9" position="float" orientation="portrait"><object-id xmlns:xlink="http://www.w3.org/1999/xlink" content-type="doi" xlink:type="simple">10.3897/zookeys.1043.58548.figure9</object-id><object-id xmlns:xlink="http://www.w3.org/1999/xlink" content-type="arpha" xlink:type="simple">B417D463-AEA7-55E9-BD05-10FF509106A5</object-id><label>Figure 9.</label><caption><p>Apterous holotype male, <italic><tp:taxon-name><tp:taxon-name-part taxon-name-part-type="genus" reg="Telmatometroides">Telmatometroides</tp:taxon-name-part> <tp:taxon-name-part taxon-name-part-type="species" reg="rozeboomi">rozeboomi</tp:taxon-name-part></tp:taxon-name></italic> (Drake &amp; Harris, 1937) <bold>A</bold> dorsal view <bold>B</bold> ventral view <bold>C</bold> labels <bold>D</bold> fore tarsus, internal lateral view. Scale bar: 0.25 mm.</p></caption><graphic xmlns:xlink="http://www.w3.org/1999/xlink" xlink:href="zookeys-1043-087-g009.jpg" position="float" orientation="portrait" xlink:type="simple" id="oo_554402.jpg"><uri content-type="original_file" xlink:type="simple">https://binary.pensoft.net/fig/554402</uri></graphic></fig></tp:treatment-sec><tp:treatment-sec><!--Section generated to contain objects referenced in tp:taxon-treatment.--><fig id="F1" position="float" orientation="portrait"><object-id xmlns:xlink="http://www.w3.org/1999/xlink" content-type="doi" xlink:type="simple">10.3897/zookeys.1043.58548.figure1</object-id><object-id xmlns:xlink="http://www.w3.org/1999/xlink" content-type="arpha" xlink:type="simple">20E47BD4-0065-5E06-A1A0-9472CE4E3547</object-id><label>Figure 1.</label><caption><p><italic><tp:taxon-name><tp:taxon-name-part taxon-name-part-type="genus" reg="Telmatometropsis">Telmatometropsis</tp:taxon-name-part> <tp:taxon-name-part taxon-name-part-type="species" reg="fredyi">fredyi</tp:taxon-name-part></tp:taxon-name></italic> gen. nov, sp. nov., male <bold>A</bold> dorsal view <bold>B–D</bold> Scanning electron micrographs <bold>B</bold> dorsal view <bold>C</bold> head, pronotum and anterior portion of mesonotum, dorsal view <bold>D</bold> apex of thorax and base of abdomen, dorsal view. Scale bars: 1 mm (<bold>A</bold>); 400 μm (<bold>B</bold>); 100 μm (<bold>C, D</bold>).</p></caption><graphic xmlns:xlink="http://www.w3.org/1999/xlink" xlink:href="zookeys-1043-087-g001.jpg" position="float" orientation="portrait" xlink:type="simple" id="oo_554394.jpg"><uri content-type="original_file" xlink:type="simple">https://binary.pensoft.net/fig/554394</uri></graphic></fig><fig id="F2" position="float" orientation="portrait"><object-id xmlns:xlink="http://www.w3.org/1999/xlink" content-type="doi" xlink:type="simple">10.3897/zookeys.1043.58548.figure2</object-id><object-id xmlns:xlink="http://www.w3.org/1999/xlink" content-type="arpha" xlink:type="simple">6AC8F833-5878-557E-9B61-6F9325FE02F7</object-id><label>Figure 2.</label><caption><p><italic><tp:taxon-name><tp:taxon-name-part taxon-name-part-type="genus" reg="Telmatometropsis">Telmatometropsis</tp:taxon-name-part> <tp:taxon-name-part taxon-name-part-type="species" reg="fredyi">fredyi</tp:taxon-name-part></tp:taxon-name></italic> gen. nov, sp. nov., male <bold>A</bold> ventral view <bold>B</bold> lateral view. Scale bars: 1 mm.</p></caption><graphic xmlns:xlink="http://www.w3.org/1999/xlink" xlink:href="zookeys-1043-087-g002.jpg" position="float" orientation="portrait" xlink:type="simple" id="oo_554395.jpg"><uri content-type="original_file" xlink:type="simple">https://binary.pensoft.net/fig/554395</uri></graphic></fig><fig id="F3" position="float" orientation="portrait"><object-id xmlns:xlink="http://www.w3.org/1999/xlink" content-type="doi" xlink:type="simple">10.3897/zookeys.1043.58548.figure3</object-id><object-id xmlns:xlink="http://www.w3.org/1999/xlink" content-type="arpha" xlink:type="simple">BA1E844A-3B62-5707-A598-AE58CD463FCA</object-id><label>Figure 3.</label><caption><p><italic><tp:taxon-name><tp:taxon-name-part taxon-name-part-type="genus" reg="Telmatometropsis">Telmatometropsis</tp:taxon-name-part> <tp:taxon-name-part taxon-name-part-type="species" reg="fredyi">fredyi</tp:taxon-name-part></tp:taxon-name></italic> gen. nov, sp. nov., male, scanning electron micrographs <bold>A</bold> fore leg, ventral view <bold>B–E</bold> fore tarsus <bold>B</bold> external lateral view <bold>C</bold> internal lateral view <bold>D</bold> dorsal view <bold>E</bold> ventral view. Scale bars: 200 μm (<bold>A</bold>); 300 μm (<bold>B</bold>); 20 μm (<bold>C</bold>); 60 μm (<bold>D</bold>); 40 μm (<bold>E</bold>).</p></caption><graphic xmlns:xlink="http://www.w3.org/1999/xlink" xlink:href="zookeys-1043-087-g003.jpg" position="float" orientation="portrait" xlink:type="simple" id="oo_554396.jpg"><uri content-type="original_file" xlink:type="simple">https://binary.pensoft.net/fig/554396</uri></graphic></fig></tp:treatment-sec></tp:taxon-treatment>
